# Supplementary material for: Using hospital network-based surveillance for antimicrobial resistance as a more robust alternative to self-reporting
Source: PLoS One. 2019 Jul 25;14(7):e0219994. doi: 10.1371/journal.pone.0219994 (PMC6657867; doi:10.1371/journal.pone.0219994)
Supplement: S1 Table — Including list of hospital codes and names. (XLS) [file pone.0219994.s001.xls]

## Sheet: 1Year
	RA2	RA3	RA4	RA7	RA9	RAE	RAJ	RAL	RAP	RAS	RAX	RBA	RBD	RBK	RBL	RBN	RBT	RBZ	RC1	RC9	RCB	RCD	RCF	RCX	RD1	RD3	RD8	RDD	RDE	RDU	RDZ	RE9	REF	REM	RF4	RFF	RFR	RFS	RFW	RGN	RGP	RGQ	RGR	RGT	RH8	RHM	RHQ	RHU	RHW
RA2	0	0	3	7	7	0	4	28	2	12	66	6	11	1	2	0	2	6	3	3	4	1	0	2	5	10	5	2	3	2008	8	0	7	1	5	1	1	3	28	3	3	3	5	8	13	57	5	129	20
RA3	0	0	17	1894	11	3	4	4	0	2	2	519	8	1	0	0	0	11	1	0	3	1	0	1	62	3	1	1	0	6	3	0	21	0	0	2	1	0	1	1	1	1	0	3	25	4	1	6	5
RA4	2	24	0	381	3	1	2	3	1	0	2	1294	519	0	2	1	0	5	0	1	2	1	0	3	171	32	2	3	2	13	22	0	10	1	1	1	1	2	1	1	0	0	1	10	108	48	1	7	4
RA7	5	2066	349	0	148	3	0	26	5	3	5	760	46	2	1	3	1	145	0	2	3	3	0	3	1193	14	2	2	1	18	13	0	259	1	1	0	0	1	2	2	3	1	0	26	290	43	9	11	14
RA9	4	20	9	180	0	1	2	15	3	2	4	39	8	7	1	3	4	32	3	5	4	1	2	0	9	5	1	6	5	10	14	0	30	2	5	2	1	6	1	4	2	2	1	5	1207	21	4	13	13
RAE	1	1	0	2	3	0	2	4	2	3	2	3	2	8	3	2	4	3	4	9	72	75	1534	0	2	2	2	3	0	3	1	3	3	1	3	13	15	2	4	4	3	1	2	4	3	3	70	3	0
RAJ	5	1	1	2	7	2	0	36	6	0	1	5	0	1	2	0	0	3	2	6	2	1	0	5	3	3	1	2306	54	10	2	0	4	2	217	1	0	2	0	5	9	11	8	94	3	2	0	4	7
RAL	22	4	6	23	16	2	42	0	3127	152	22	7	5	0	2	2	0	4	21	218	7	4	0	11	17	16	35	56	43	95	9	0	23	5	159	0	2	2	41	17	12	20	12	48	18	22	12	35	29
RAP	3	0	0	0	3	2	8	2832	0	9	7	1	2	0	0	0	0	2	2	16	0	0	0	8	1	2	9	12	7	3	3	0	0	1	55	1	0	0	12	1	4	1	3	14	1	1	1	1	1
RAS	15	3	1	3	3	3	1	203	10	0	10	2	3	2	0	3	0	2	3	22	2	1	1	5	1	8	12	2	3	265	13	0	2	1	10	1	0	1	143	2	3	3	4	6	6	10	7	8	21
RAX	74	0	4	9	3	1	5	29	3	10	0	1	2	0	2	2	3	4	4	4	5	2	0	4	6	10	7	6	1	49	9	2	9	1	7	0	0	1	412	2	0	3	1	6	3	7	3	10	9
RBA	5	447	1272	1080	43	2	0	6	1	0	0	0	55	4	1	1	2	101	0	3	3	0	0	5	166	12	5	3	3	14	13	1	37	3	0	1	1	3	0	1	0	1	2	3	752	17	4	5	13
RBD	8	5	495	47	7	2	0	3	1	1	5	68	0	4	2	3	2	14	1	6	7	0	1	1	23	789	4	3	1	19	837	0	15	1	3	0	2	5	2	3	2	3	0	7	127	684	3	31	10
RBK	1	6	1	4	6	4	0	1	0	3	0	4	2	0	3	0	3	7	2	3	1	0	0	1	1	1	0	0	0	3	0	1	5	1	4	0	0	1	0	1	2	3	0	3	2	1	13	2	2
RBL	1	0	2	0	3	3	1	2	1	1	0	1	3	2	0	158	31	0	1	1	9	0	2	1	1	0	1	0	1	1	2	0	4	434	1	1	0	2	2	1	0	0	0	10	3	1	33	8	2
RBN	0	1	0	1	0	2	0	1	2	4	0	0	3	0	127	0	36	2	0	2	3	2	0	1	0	0	1	0	1	4	0	0	8	1337	1	0	0	1	1	1	1	0	1	0	2	3	20	2	1
RBT	2	1	2	0	2	4	0	2	0	2	0	2	1	3	30	61	0	1	0	2	2	3	1	0	1	3	3	2	1	3	1	0	3	158	2	2	3	2	1	3	0	1	1	1	4	2	19	3	1
RBZ	4	10	6	205	25	1	3	2	1	5	3	105	6	4	0	1	3	0	0	1	1	0	0	0	8	5	5	3	2	18	10	0	52	0	4	0	1	1	2	1	1	1	0	4	3088	14	4	7	12
RC1	3	0	1	0	2	1	1	17	2	4	0	2	1	1	0	1	1	3	0	588	2	2	0	8	1	0	390	1	0	11	1	1	2	0	3	0	2	1	1	20	4	5	7	938	4	2	1	2	5
RC9	6	0	0	3	8	5	4	210	8	9	7	5	3	2	2	1	0	2	567	0	3	0	0	13	1	6	271	9	12	10	8	0	9	0	9	1	1	4	2	23	18	9	3	357	1	3	8	7	2
RCB	4	1	2	2	0	70	2	9	2	2	3	4	3	1	5	7	7	1	2	1	0	677	35	4	3	3	1	3	3	8	2	5	8	2	1	32	22	19	0	12	3	4	5	5	2	3	113	6	6
RCD	0	2	1	3	2	102	0	2	0	2	0	0	3	0	1	3	1	0	2	0	693	0	65	1	3	1	0	1	1	7	0	1	4	1	0	9	3	2	0	1	1	3	1	1	6	2	20	1	1
RCF	0	0	0	0	5	1657	0	0	1	0	0	1	0	0	2	1	2	1	0	2	30	78	0	0	0	0	1	0	2	4	0	1	2	1	1	7	2	1	0	4	1	3	2	0	0	0	18	0	1
RCX	3	0	3	1	1	2	4	7	2	5	2	5	2	1	1	2	0	3	13	13	5	3	0	0	2	2	7	6	6	15	0	1	3	0	9	5	1	6	2	298	26	15	83	1217	2	4	4	4	4
RD1	9	50	183	1471	9	0	3	13	1	3	6	149	20	2	2	0	3	8	3	1	4	4	0	2	0	11	1	3	1	19	21	0	20	0	2	1	2	1	1	3	0	1	1	7	35	46	5	15	8
RD3	11	0	23	17	11	1	4	18	2	2	7	9	729	3	2	2	2	2	2	6	3	0	0	1	15	0	6	3	1	19	6185	2	10	0	3	1	1	2	3	5	1	3	1	6	17	1138	6	32	12
RD8	5	2	1	3	5	1	2	34	5	6	0	4	1	1	3	1	1	3	388	267	2	1	1	9	3	3	0	7	7	12	1	0	9	2	3	1	2	3	3	11	2	0	1	44	6	18	5	2	6
RDD	4	2	3	1	3	2	2307	68	14	1	2	2	2	1	0	1	0	2	2	8	1	0	3	6	1	6	3	0	603	6	3	0	6	0	679	2	1	2	4	7	13	35	14	86	8	0	5	3	2
RDE	5	1	1	3	4	3	62	44	9	2	0	2	4	0	0	0	2	1	5	19	5	0	1	8	2	5	5	651	0	9	4	1	8	0	202	1	0	2	3	6	19	456	129	457	2	7	0	7	2
RDU	2185	8	18	14	17	9	10	106	6	211	39	20	23	3	3	3	6	16	10	8	9	5	2	7	11	19	21	5	10	0	31	2	33	2	12	1	4	3	51	17	4	9	3	14	23	291	7	97	2077
RDZ	10	1	36	9	11	2	3	17	4	9	4	10	797	2	2	1	2	4	2	9	3	0	1	1	27	6481	3	2	5	27	0	0	14	3	4	2	4	1	3	3	1	3	2	7	20	1188	5	65	12
RE9	0	0	0	0	0	0	0	1	0	0	0	2	0	1	0	0	1	0	0	0	3	1	0	0	1	2	0	0	1	0	1	0	0	0	0	0	1	2	0	0	0	1	0	2	1	1	4	3	0
REF	13	18	8	320	36	1	4	15	3	6	7	49	18	4	5	4	7	47	3	5	6	4	1	3	29	15	10	6	14	20	9	1	0	3	7	6	6	7	4	4	8	5	6	16	169	28	13	19	19
REM	1	0	1	2	2	0	0	1	0	1	1	2	1	0	390	1178	96	1	0	1	2	0	0	0	0	0	1	0	1	5	0	0	2	0	0	0	0	1	1	0	0	2	0	7	4	0	21	3	0
RF4	7	0	1	1	4	2	221	145	61	3	4	4	2	3	1	1	0	1	1	6	2	0	2	7	2	3	6	709	184	14	10	2	5	0	0	2	0	0	9	5	11	16	20	26	5	10	3	4	1
RFF	1	0	4	2	1	16	0	1	0	1	1	3	0	2	2	0	1	1	0	0	26	5	3	1	1	0	0	0	0	1	1	0	4	0	0	0	886	16	1	2	0	1	0	2	1	2	3151	3	0
RFR	0	2	0	0	1	8	0	3	0	0	1	1	0	0	2	1	2	1	1	4	18	4	0	1	1	1	1	0	1	2	0	0	3	0	1	963	0	58	0	5	5	1	0	8	1	3	3304	0	2
RFS	2	0	1	1	1	6	0	3	0	0	0	2	2	0	2	1	1	2	2	4	14	1	5	4	1	2	2	0	1	1	3	1	3	1	1	14	55	0	0	1	0	1	3	2	1	1	2605	6	3
RFW	26	1	0	3	3	3	0	50	11	134	406	6	3	1	3	0	1	2	1	6	3	1	1	3	4	6	1	5	7	88	5	0	4	1	9	0	1	0	0	4	1	2	1	3	7	9	0	10	23
RGN	1	2	0	1	1	6	0	13	5	2	2	3	3	2	3	0	1	1	23	16	3	0	1	273	1	2	7	7	9	15	2	1	6	1	8	4	4	5	4	0	13	11	10	1396	1	7	21	3	3
RGP	2	0	1	0	0	2	9	8	2	1	1	1	1	1	1	1	3	1	6	17	2	3	1	18	0	2	8	17	19	3	0	0	2	1	12	2	5	5	2	10	0	83	21	248	2	3	8	2	4
RGQ	5	1	1	1	0	1	10	9	3	1	1	1	2	4	3	0	1	0	6	9	10	4	1	16	5	1	3	30	457	7	1	0	3	1	9	1	1	0	2	13	68	0	558	676	3	4	7	3	2
RGR	4	0	2	0	4	1	5	8	4	3	2	1	3	0	0	2	2	1	7	6	6	1	2	72	0	2	1	8	141	3	3	0	4	0	7	1	1	1	0	15	13	569	0	1856	4	4	1	1	2
RGT	10	4	4	21	4	2	69	46	13	5	1	4	4	0	8	1	1	3	790	321	6	6	1	1007	7	9	30	60	370	19	8	0	20	5	19	1	7	2	3	1125	220	609	1716	0	16	25	18	5	4
RH8	8	33	89	329	1076	4	3	22	1	6	6	662	103	2	4	2	3	3405	6	5	2	0	2	2	34	16	4	5	3	26	13	0	140	4	5	1	2	1	4	2	1	4	1	10	0	27	10	19	21
RHM	29	6	51	47	20	3	1	20	2	9	7	14	521	4	4	3	3	11	3	6	8	2	2	4	46	929	15	5	6	189	990	1	23	1	11	2	2	6	8	4	3	12	2	28	24	0	20	1952	61
RHQ	5	4	2	7	5	51	0	10	0	6	4	3	1	5	18	24	17	6	3	6	98	18	19	10	2	7	4	1	3	9	4	1	17	32	4	2660	2852	2261	2	21	8	1	4	12	8	10	0	5	1
RHU	128	8	10	13	11	1	5	39	1	11	11	8	27	1	5	5	4	4	4	8	6	1	2	6	12	41	3	3	6	79	51	0	22	0	8	1	1	1	5	9	3	4	2	5	23	2502	5	0	25
RHW	24	4	4	14	11	1	2	28	2	15	9	8	19	2	1	1	2	6	4	4	6	2	2	6	7	14	16	2	2	1862	15	0	17	0	2	2	2	0	16	5	3	1	6	8	14	80	5	21	0
RJ1	98	6	10	20	12	10	64	286	107	43	160	9	17	0	4	5	1	7	16	46	12	5	6	19	14	14	38	73	48	153	28	3	17	4	185	5	2	3	92	8	13	40	27	54	30	45	14	44	127
RJ2	11	0	4	3	5	2	5	50	26	8	12	4	2	3	2	3	0	3	8	9	5	1	0	5	3	4	8	13	10	16	4	0	5	0	36	2	1	1	4	4	2	6	2	3	4	5	10	9	7
RJ6	23	0	0	4	3	0	2	22	19	6	30	2	3	3	0	0	0	2	6	6	4	0	1	2	1	2	6	11	3	15	5	0	4	1	9	1	0	0	12	4	2	2	0	7	3	7	3	8	4
RJ7	567	3	6	11	6	0	17	57	20	16	2044	11	13	1	4	0	3	2	4	14	5	4	10	9	6	10	4	10	13	453	12	0	9	0	26	3	1	2	143	12	7	15	3	9	23	29	21	55	18
RJC	3	0	1	4	3	3	1	1	0	3	0	4	3	1	2	1	3	1	4	4	3	3	0	4	4	0	0	1	0	4	5	0	2	1	1	1	3	1	0	3	1	0	2	4	5	1	4	6	3
RJD	0	7	1	0	3	0	0	4	0	1	0	1	3	442	1	1	6	1	0	2	3	0	3	1	0	1	0	1	1	4	0	0	2	0	1	2	0	0	1	3	0	0	0	4	3	2	11	0	2
RJE	4	5	2	5	6	8	4	13	0	3	3	5	3	148	26	6	1690	7	5	3	10	1	1	4	5	8	2	3	0	8	1	0	17	12	3	1	11	3	4	4	6	4	3	11	8	5	71	4	3
RJF	1	1	1	2	2	0	0	5	1	0	1	8	1	128	3	0	4	3	2	0	6	1	1	2	2	0	1	1	2	4	3	1	7	1	3	1	3	9	0	1	3	2	2	8	4	3	37	4	0
RJL	0	0	0	2	3	6	1	1	1	1	1	1	0	1	3	1	1	1	2	4	149	14	2	7	1	1	2	0	1	9	1	0	7	1	3	22	25	4	0	4	6	6	3	6	2	4	337	3	1
RJN	1	1	0	0	0	2	0	1	0	0	0	2	0	0	20	13	361	1	1	0	4	1	2	0	1	0	2	1	0	3	1	0	1	11	1	1	0	16	0	1	0	0	1	5	1	2	28	1	3
RJR	0	0	1	1	0	3	1	2	0	0	2	1	3	1	1063	100	278	2	1	1	11	4	1	2	2	2	4	1	1	2	1	0	5	222	0	0	2	3	1	1	2	0	1	5	3	2	29	7	2
RJZ	49	2	10	18	10	3	37	139	72	46	75	13	16	0	5	6	4	6	25	43	9	1	2	8	13	15	16	166	41	151	25	0	37	1	125	3	1	1	45	13	28	62	7	41	27	40	9	29	30
RK5	3	0	0	2	2	4	3	4	1	5	0	2	2	2	1	1	4	2	0	0	13	2	3	4	2	4	2	1	2	1	2	1	6	0	0	7	10	290	0	8	3	1	0	9	0	1	110	3	0
RK9	9	25	24	290	723	1	5	11	1	3	6	51	16	1	6	0	6	328	4	2	3	2	2	2	24	12	1	0	1	11	4	2	1322	3	6	2	1	2	1	4	5	1	3	12	682	35	12	33	8
RKB	2	8	2	7	8	5	4	19	1	6	1	7	11	24	4	4	8	9	7	10	7	0	2	6	3	8	15	3	5	12	11	1	23	2	6	3	2	5	8	12	4	0	4	18	18	9	31	5	3
RKE	3	1	0	8	5	0	14	1210	613	12	5	0	2	1	0	2	6	0	2	10	1	1	1	2	2	2	3	6	10	6	1	1	1	2	27	0	0	0	9	4	0	2	4	10	0	6	3	5	1
RL4	1	2	1	2	2	3	0	4	0	3	1	3	3	1314	2	4	7	3	2	2	3	0	0	1	2	2	6	3	4	5	5	0	5	2	2	0	1	4	4	2	3	1	0	4	5	2	33	2	0
RLN	1	0	0	2	0	2	0	2	0	0	1	0	0	0	2	1	0	0	0	1	13	10	0	0	0	0	2	1	3	6	3	2124	0	2	1	4	0	2	0	1	1	3	1	4	1	3	12	2	1
RLQ	4	4	3	22	6	0	1	6	0	1	2	1	3	5	1	0	1	2	1	1	4	3	0	0	10	1	2	4	1	4	3	1	8	0	3	1	0	0	0	1	3	0	1	4	4	0	5	2	0
RLT	1	1	0	2	2	1	0	1	0	1	1	4	2	8	3	2	2	1	1	3	3	2	1	0	3	1	1	1	0	2	1	0	4	0	2	0	2	1	0	2	1	3	0	1	5	4	1	0	1
RM1	7	0	5	2	1	6	13	19	6	2	2	8	3	2	3	3	1	3	17	22	13	1	4	1085	3	1	7	30	67	13	7	0	9	2	17	1	3	5	2	50	2119	361	328	767	7	7	26	15	10
RM2	1	2	0	2	5	7	1	8	2	1	2	2	1	1	29	46	237	1	2	1	13	4	10	0	4	2	0	0	5	4	2	1	8	20	0	7	2	8	1	4	0	1	1	3	2	1	56	1	3
RM3	2	1	0	0	2	8	1	2	0	1	0	2	0	1	15	49	178	2	1	2	7	1	5	0	2	0	1	2	2	5	0	0	7	22	0	1	3	6	1	2	1	2	1	7	8	2	55	3	2
RMC	1	0	0	2	1	6	0	3	0	1	1	0	3	2	10	26	5	1	0	4	7	2	2	0	0	1	1	1	2	3	1	1	4	9	0	0	2	1	0	2	0	0	1	6	0	3	24	2	1
RMP	0	0	0	0	1	2	0	0	0	0	0	1	2	1	1	7	9	0	1	2	8	1	1	0	1	0	0	1	1	1	0	0	2	1	1	0	3	1	1	0	0	1	0	2	0	0	23	1	1
RN3	5	12	6	374	5	1	3	32	1	4	5	22	20	3	3	0	5	12	4	4	7	0	1	3	1433	14	6	3	5	26	10	1	26	1	0	1	0	3	3	3	0	2	1	4	13	23	4	11	122
RN5	333	5	9	11	11	0	5	8	3	8	9	16	28	0	3	1	5	8	11	2	6	1	0	3	34	24	5	1	16	503	41	3	21	1	1	0	0	2	5	4	1	3	4	7	14	3044	5	489	465
RN7	4	1	0	2	2	0	15	15	4	2	2	3	1	1	1	2	1	3	1	3	2	0	0	2	3	0	0	67	9	6	3	0	6	0	33	0	0	3	4	2	3	1	3	3	1	3	4	1	1
RNA	1	7	0	4	8	1	0	2	3	1	0	3	5	211	5	1	1	6	1	3	0	1	0	1	2	4	4	0	2	3	2	0	7	0	2	2	1	2	3	3	0	2	2	1	9	2	12	1	2
RNL	1	1	0	0	2	6	0	0	1	1	2	1	2	3	7	5	4	1	1	2	22	4	6	1	2	3	1	2	2	4	1	32	1	5	1	4	3	4	1	1	1	3	3	3	7	2	20	2	1
RNQ	4	3	1	3	4	3	3	12	0	10	0	2	6	1	3	3	1	3	62	19	11	1	1	8	2	6	25	2	4	4	5	0	7	1	3	0	2	2	5	140	6	3	2	92	2	2	13	3	3
RNS	3	1	4	2	2	1	4	20	7	6	2	4	7	9	1	0	3	2	80	46	9	2	1	8	3	2	373	5	3	14	6	0	7	5	8	1	0	2	6	27	11	3	3	46	5	9	11	5	4
RNZ	8	5	162	36	12	4	2	1	0	0	0	19	192	0	1	3	3	4	1	2	4	1	0	0	355	217	0	1	6	47	499	1	8	0	4	3	0	2	0	3	2	4	1	4	25	1334	4	162	9
RP5	4	2	2	4	2	13	0	1	0	1	1	4	2	0	3	2	5	2	2	5	58	6	6	4	2	2	3	1	1	9	1	0	9	3	2	407	950	145	2	5	4	4	2	4	5	0	3909	1	1
RPA	6	1	0	3	4	1	5	16	2	2	2	1	2	3	1	1	1	3	1	2	2	0	1	3	1	5	5	10	6	12	7	1	4	0	13	0	2	0	0	4	6	2	2	6	4	6	0	3	3
RQ6	2	3	1	6	4	3	2	7	0	3	2	2	3	0	659	2377	114	3	1	3	5	5	5	1	1	3	0	4	1	6	4	0	2	2694	4	1	4	3	1	1	2	2	0	3	7	15	34	6	1
RQ8	5	0	2	4	0	1	900	74	23	4	4	1	1	0	1	3	2	0	4	16	4	2	0	14	0	8	4	1340	1516	11	7	0	6	0	658	0	0	0	4	8	9	190	48	264	5	6	3	5	1
RQM	17	3	4	6	4	2	12	130	32	102	188	7	3	1	1	0	5	1	5	10	4	1	1	5	7	7	7	7	17	67	5	1	7	0	26	0	2	0	290	1	0	2	8	13	4	16	4	9	16
RQQ	1	0	1	0	0	0	2	4	0	3	0	1	1	0	3	0	3	2	125	10	2	2	1	85	1	2	15	7	11	4	1	0	2	0	2	0	0	2	2	541	3	3	25	1576	1	3	5	1	5
RQW	0	0	1	1	2	1	22	473	192	4	3	1	1	0	1	1	1	1	6	23	1	2	0	8	3	4	2	557	49	9	5	0	1	0	192	0	0	0	4	9	15	8	13	494	2	5	4	2	5
RQX	1	0	1	2	1	0	42	160	281	3	4	0	4	0	2	0	1	1	4	15	1	2	1	0	2	1	1	50	20	4	4	2	5	1	224	0	0	0	6	7	3	3	2	5	1	3	1	0	4
RR1	8	17	3	17	18	12	1	11	5	5	4	13	6	486	6	2	6	15	4	7	9	3	3	4	7	9	13	2	4	14	11	1	21	3	11	2	14	3	12	7	8	3	3	6	21	8	50	9	9
RR7	1	1	0	0	0	2	0	1	0	0	0	1	0	0	2	2	0	0	1	2	12	3	3	0	1	0	1	1	1	3	0	405	0	0	1	0	3	0	0	0	1	0	0	3	0	1	7	2	0
RR8	3	2	1	9	4	1898	4	15	1	3	5	6	2	7	15	13	4	2	2	0	1441	1575	1048	1	5	2	5	1	2	11	2	2	15	4	3	146	81	27	3	15	1	1	2	15	4	6	221	6	5
RRF	0	0	0	1	1	1	1	0	0	0	0	0	2	0	13	607	18	0	0	2	4	3	10	1	0	1	1	1	1	1	0	0	4	109	0	2	0	2	2	3	2	2	0	1	0	0	24	0	1
RRK	1	12	4	18	9	8	0	13	0	7	2	11	6	525	6	6	24	2	7	3	3	7	3	3	10	9	2	0	0	10	12	1	18	13	5	0	22	6	2	7	2	5	1	10	19	13	41	8	17
RRV	162	3	11	29	16	8	179	3925	1773	143	97	25	30	7	8	4	9	14	68	271	15	7	3	19	27	36	34	176	135	201	23	3	34	2	384	2	4	1	82	34	15	48	31	92	28	43	27	36	168
RTD	2	1	1	4	4	25	1	11	0	1	4	3	2	1	4	3	6	1	3	3	77	14	22	3	5	5	3	1	2	4	3	1061	3	3	3	9	49	8	2	7	8	1	1	10	6	10	62	2	2
RTE	6	20	16	1089	22	4	1	21	1	1	6	32	14	4	5	4	5	22	4	4	10	3	1	1	54	4	6	1	1	12	16	2	29	1	3	3	0	4	3	3	1	3	3	14	28	10	14	9	16
RTF	2	0	1	1	1	0	1	1	0	1	1	1	1	0	3	0	1	0	2	2	16	9	2	1	3	0	6	1	3	7	2	58	3	4	2	0	3	2	0	2	1	1	2	3	2	1	12	2	1
RTG	2	3	4	4	9	6	3	15	1	6	4	2	5	14	5	2	8	1	1	3	15	5	1	7	6	3	5	3	5	5	4	1	18	4	0	6	9	404	0	10	7	2	3	14	7	1	169	3	3
RTH	24	14	8	67	24	5	14	58	5	26	8	41	46	7	5	5	9	19	58	66	12	4	3	10	61	26	1585	5	8	854	39	0	38	4	8	3	3	6	8	14	8	10	9	41	43	154	46	63	1539
RTK	1420	1	4	4	4	3	4	31	6	29	195	7	4	1	1	0	2	1	5	8	2	1	2	1	8	10	6	3	5	752	11	0	6	0	6	2	0	2	580	5	1	1	2	3	11	15	5	19	37
RTP	792	4	7	3	4	1	4	24	4	8	23	3	7	1	1	2	1	2	3	1	2	3	4	5	6	7	2	7	10	62	15	0	9	1	4	0	1	0	4	2	4	4	3	12	8	17	4	28	10
RTR	1	0	0	1	4	13	2	7	1	3	2	0	1	0	4	8	5	6	0	0	523	194	11	4	1	1	2	0	3	11	4	35	2	5	2	4	15	4	1	7	3	1	2	6	5	4	32	6	3
RTX	5	0	1	5	2	18	3	4	0	2	1	8	2	1	10	20	8	2	2	2	15	9	33	2	1	4	2	1	1	2	2	1	5	15	2	5	4	5	1	4	1	0	0	9	3	1	26	6	2
RVJ	6	898	177	7798	55	3	3	11	2	6	1	336	37	5	1	3	2	39	0	0	1	2	0	3	1172	12	3	1	1	14	16	1	149	2	1	1	0	1	1	2	4	0	1	8	138	11	14	12	20
RVR	399	1	0	2	5	2	4	19	2	8	681	6	8	0	1	0	0	4	2	7	3	0	0	4	7	8	3	4	5	150	5	0	7	2	7	1	1	2	43	2	4	3	0	5	9	11	2	14	16
RVV	11	2	5	4	10	8	17	104	9	3	7	8	9	0	3	3	2	6	4	11	10	3	0	5	7	10	4	24	13	33	8	1	8	4	26	0	4	4	8	10	7	11	3	22	10	21	6	23	12
RVW	2	1	0	2	1	4	0	2	0	0	0	2	1	0	1	1	4	0	1	2	41	12	1	0	4	0	1	1	2	1	2	18	5	3	1	0	6	1	1	1	1	1	1	1	0	1	4	2	2
RVY	0	2	0	0	3	3	0	2	0	0	0	3	1	0	45	401	12	1	0	0	4	0	3	0	0	1	0	0	1	2	1	0	2	1153	0	0	0	0	0	0	0	1	1	1	1	3	18	2	1
RW3	5	1	1	7	2	29	0	14	6	4	5	0	3	3	45	50	153	1	3	13	12	8	23	2	5	3	6	3	1	6	3	0	5	29	4	10	5	6	4	6	1	4	1	4	12	2	80	1	4
RW6	1	2	0	1	8	26	1	9	6	1	1	1	4	3	11	17	16	1	1	1	14	8	10	4	3	6	2	2	2	8	2	2	6	15	8	6	4	5	1	2	2	1	3	6	5	4	75	2	3
RWA	4	0	2	5	3	36	3	5	2	0	3	2	1	0	1	3	3	1	0	0	2072	16	6	6	6	0	0	2	1	3	4	1	3	1	3	11	29	9	0	7	0	3	1	12	4	3	98	2	4
RWD	2	2	1	3	4	8	3	15	7	5	4	6	5	3	3	4	4	5	8	6	33	9	5	194	5	3	9	2	11	11	4	2	8	4	3	18	34	46	5	619	9	11	4	86	5	5	355	6	5
RWE	5	1	3	4	15	11	8	19	7	4	2	9	12	20	6	4	3	8	10	8	13	5	4	17	4	7	20	1	12	8	3	1	23	1	17	6	14	11	7	512	28	15	4	36	6	10	129	12	7
RWF	9	3	5	5	8	1	8	20	3	5	6	1	6	0	1	1	0	7	3	3	3	2	0	4	4	4	3	10	7	17	8	0	6	0	10	1	0	2	1	6	3	2	5	6	10	11	3	10	12
RWG	4	1	3	5	4	2	7	803	18	359	8	6	6	2	1	0	2	2	16	790	3	1	1	5	5	8	39	5	8	53	13	0	18	4	4	2	1	2	6	4	8	6	5	46	7	9	4	13	9
RWH	4	3	3	6	4	1	8	603	55	204	5	3	7	1	2	1	3	6	485	668	7	1	0	10	1	5	16	21	13	43	11	2	8	1	12	3	2	4	9	22	20	12	10	760	7	9	4	5	7
RWJ	0	0	0	2	4	1	0	3	0	2	2	0	1	2	7	8	80	1	0	0	14	2	2	1	4	0	0	1	1	3	1	1	8	6	1	4	3	60	0	0	2	2	1	1	4	5	63	0	4
RWP	3	19	4	26	20	1	1	5	2	1	2	17	11	31	9	4	6	14	3	0	3	3	2	1	7	8	3	2	2	7	7	1	24	1	0	3	5	3	3	3	5	1	5	8	13	5	17	4	3
RWW	0	2	1	1	1	3	2	2	0	1	1	3	0	1	99	2053	181	0	0	0	5	0	3	0	1	1	0	0	0	0	2	0	4	336	1	1	0	1	0	2	2	0	0	2	0	2	16	2	0
RWY	1	0	2	5	3	1146	0	4	1	0	0	0	0	1	0	5	4	1	2	6	39	25	55	1	2	4	4	0	4	1	2	2	2	2	2	136	25	7	0	5	1	1	0	3	1	2	117	0	6
RX1	2	2	4	5	7	13	3	19	3	4	1	6	4	11	3	3	6	3	5	8	23	2	5	23	4	10	6	6	4	14	5	1	22	3	6	15	30	186	4	124	14	10	7	86	11	5	207	8	5
RXC	98	6	1	4	6	3	6	32	6	3	10	4	7	1	0	1	1	1	5	9	3	3	0	7	7	9	2	9	6	28	14	0	1	0	12	1	4	2	3	1	3	3	4	7	8	13	8	25	7
RXF	2	3	0	2	6	326	2	7	0	1	0	2	4	1	4	5	3	2	0	2	216	55	25	1	1	1	2	0	4	2	0	1	10	3	1	515	39	9	1	4	6	0	4	5	2	4	227	7	2
RXH	119	4	6	6	5	3	9	57	8	7	9	9	9	1	2	0	1	5	3	5	3	4	1	2	10	6	6	3	2	26	15	0	10	0	5	2	0	4	6	4	5	3	7	12	16	55	9	66	8
RXK	2	3	2	7	7	12	1	6	4	8	1	1	4	764	5	4	5	0	1	5	5	1	1	2	1	3	4	1	1	7	4	0	5	0	3	0	4	3	5	5	2	3	1	3	7	6	28	3	6
RXL	1	1	1	5	2	22	0	2	2	1	1	2	0	3	15	27	17	3	2	2	12	8	22	3	3	0	0	2	2	6	5	3	5	31	3	12	4	9	1	2	0	1	0	1	1	6	37	0	4
RXN	0	0	1	1	2	11	0	5	0	2	2	1	1	0	11	39	13	2	4	1	9	5	45	2	1	2	4	0	2	7	3	2	5	56	2	3	1	2	0	1	1	2	0	3	4	4	49	0	4
RXP	2	4	0	1	1	2	0	5	0	2	1	2	2	1	2	4	1	1	3	1	35	23	2	3	0	1	1	1	2	1	2	200	4	5	1	2	5	3	0	6	2	0	4	4	1	5	7	2	4
RXQ	9	1	2	10	3	1	5	49	4	63	7	10	4	3	1	2	5	5	31	252	2	6	3	4	8	9	501	5	5	1158	12	0	7	3	4	0	1	2	7	15	7	4	3	16	9	27	2	6	88
RXR	1	1	0	4	1	36	3	5	2	0	2	1	3	2	7	18	5	2	1	3	9	10	458	0	4	1	1	1	5	3	2	1	5	20	2	2	5	2	1	1	0	0	1	2	1	6	47	0	1
RXW	1	4	0	9	6	1	2	8	1	0	1	5	3	22	8	6	42	1	1	1	5	5	0	6	4	3	2	1	2	10	7	0	9	10	2	0	2	3	1	2	2	4	3	6	10	5	32	4	4
RYJ	60	4	8	16	8	6	34	879	94	1068	407	10	23	1	7	2	2	13	17	89	14	5	3	18	14	16	19	31	48	427	23	0	26	3	93	1	1	3	2357	15	11	19	12	48	32	24	11	46	90
RYR	273	3	4	8	9	0	7	34	2	10	18	7	6	1	0	1	2	7	3	3	3	2	1	4	8	13	2	2	1	55	20	0	12	0	5	1	1	0	6	1	2	2	8	8	10	767	5	1531	12
R1H	24	3	4	19	11	12	385	678	666	41	26	13	6	5	3	0	3	3	14	64	7	4	4	17	13	10	6	457	270	46	13	2	23	1	4279	2	4	5	24	20	28	39	24	74	25	18	8	14	16
RAN	30	0	4	3	0	0	73	452	71	72	26	3	18	0	1	1	0	4	36	102	1	0	2	6	3	9	17	53	35	62	15	0	3	0	96	0	2	2	30	10	4	22	13	34	8	38	5	16	12
RBQ	0	0	0	0	0	0	0	3	0	0	0	2	0	0	666	771	26	0	0	0	1	1	1	0	1	0	0	0	0	1	0	0	1	657	1	1	0	0	0	0	0	0	0	0	0	0	10	0	1
RBS	0	0	0	1	0	2	0	1	0	0	0	0	0	1	261	332	211	0	0	0	4	2	3	0	0	0	0	1	0	0	0	0	1	44	1	1	0	1	0	1	2	0	0	1	0	4	3	0	0
RBV	0	0	0	0	1	5	0	1	0	0	0	0	1	0	25	10	262	0	0	0	4	4	7	0	0	0	1	0	0	0	0	0	1	12	0	1	1	7	0	3	0	0	0	3	0	1	12	1	0
RCU	0	0	0	3	0	15	0	0	1	0	1	0	1	1	3	3	0	2	1	1	29	3	2	2	1	1	0	0	0	0	0	0	7	0	1	239	229	151	1	5	0	5	0	7	0	1	173	2	1
REN	0	0	0	0	1	0	0	0	0	0	0	0	0	0	306	133	10	0	0	0	0	0	0	0	0	0	0	0	0	0	0	0	0	205	0	0	0	0	0	0	0	0	0	0	0	0	0	0	0
REP	1	0	1	1	2	2	0	3	0	0	2	2	0	0	228	548	15	0	0	2	1	1	1	1	0	1	0	1	0	1	0	0	1	855	0	1	1	0	1	1	0	0	3	1	0	0	5	1	0
RET	1	0	0	0	0	3	0	3	0	0	1	0	0	1	428	371	36	0	0	0	0	1	1	0	1	0	0	0	0	0	1	0	1	748	0	2	0	1	0	0	1	0	1	0	0	2	4	0	1
RGM	2	1	3	7	5	2	31	19	5	1	2	6	7	3	3	1	2	1	397	59	5	2	2	822	8	7	20	12	119	13	31	0	7	3	18	0	1	3	4	765	159	476	813	1459	5	20	59	9	5
RL1	0	0	0	1	1	1	0	0	0	0	0	0	1	6	15	14	129	0	0	0	0	0	0	0	0	1	0	1	0	0	0	0	2	15	0	1	1	2	0	0	0	0	0	0	2	3	0	1	0
RLU	0	0	0	2	0	4	0	1	1	0	0	1	0	34	0	1	1	1	1	1	2	0	0	0	1	0	2	0	1	3	0	0	1	0	0	1	1	0	2	2	0	1	2	2	2	0	4	1	1
RP4	64	0	7	37	1	4	173	448	403	219	172	6	4	0	8	0	0	8	89	337	3	3	5	31	6	28	42	205	152	119	0	0	23	0	405	2	0	1	82	72	30	53	36	121	13	58	5	29	32
RP6	15	1	2	6	2	0	13	420	156	72	102	5	2	0	0	1	1	3	28	19	2	2	0	2	5	6	4	32	38	19	0	1	3	0	340	1	0	0	94	5	2	4	1	17	8	6	2	9	7
RPC	56	0	0	1	1	0	0	3	1	0	3	2	0	0	0	0	0	0	0	2	1	0	0	2	3	2	0	7	3	12	3	0	1	0	1	0	0	0	1	0	1	2	0	2	2	8	1	5	0
RPY	157	1	4	5	10	0	29	57	16	23	761	15	15	0	1	1	2	7	8	15	5	0	0	0	8	13	17	25	22	157	17	1	10	0	17	0	0	1	113	3	9	13	6	32	13	29	5	31	24
RQ3	1	0	0	22	7	4	0	1	4	1	0	6	1	154	0	1	9	4	1	3	3	1	2	0	1	0	6	0	0	3	0	0	12	0	1	1	23	0	1	7	0	3	0	6	8	7	2	1	5
RRJ	1	0	0	9	3	3	0	0	0	0	0	0	0	89	5	2	2	0	0	1	4	1	0	5	0	0	1	2	0	0	1	0	1	1	0	0	3	7	0	8	2	4	4	27	7	4	12	1	0
RT3	121	5	7	11	14	2	53	294	29	912	185	25	4	3	2	0	2	11	24	454	3	0	2	6	21	16	200	67	96	561	27	0	24	2	70	0	1	3	253	5	9	5	16	19	29	41	1	31	60
R1K	21	3	4	9	8	14	23	1464	76	1761	40	5	4	4	4	1	5	7	16	69	4	1	0	12	4	5	26	25	19	161	13	2	22	1	70	0	4	4	402	13	8	12	10	32	10	15	8	9	25
[truncated: 106 more columns]

## Sheet: 6Months
	RA2	RA3	RA4	RA7	RA9	RAE	RAJ	RAL	RAP	RAS	RAX	RBA	RBD	RBK	RBL	RBN	RBT	RBZ	RC1	RC9	RCB	RCD	RCF	RCX	RD1	RD3	RD8	RDD	RDE	RDU	RDZ	RE9	REF	REM	RF4	RFF	RFR	RFS	RFW	RGN	RGP	RGQ	RGR	RGT	RH8	RHM	RHQ	RHU	RHW
RA2	0	0	2	5	3	0	3	24	0	6	47	6	9	1	1	0	2	3	1	2	4	1	0	2	3	7	3	2	2	1537	4	0	5	0	3	1	1	2	24	3	2	3	2	4	8	36	3	91	16
RA3	0	0	10	1426	10	1	3	3	0	2	2	367	5	1	0	0	0	9	1	0	1	0	0	1	46	0	1	1	0	4	3	0	15	0	0	0	1	0	0	1	1	1	0	2	19	4	1	5	5
RA4	2	16	0	332	3	0	1	3	1	0	2	1001	370	0	2	0	0	4	0	1	1	1	0	3	105	26	1	3	0	9	18	0	4	1	1	1	1	1	0	1	0	0	1	9	88	36	0	7	3
RA7	3	1697	279	0	115	0	0	21	3	3	3	634	39	2	1	2	1	124	0	1	1	2	0	2	915	12	1	2	1	13	9	0	218	1	1	0	0	1	1	2	3	1	0	22	248	40	6	8	12
RA9	3	15	5	149	0	1	1	14	2	1	4	26	2	6	1	2	3	27	2	3	4	1	2	0	8	1	0	5	3	9	11	0	22	1	3	2	1	3	0	3	2	2	1	4	952	18	4	10	11
RAE	0	1	0	2	2	0	1	2	1	2	2	1	1	6	2	1	2	2	2	7	52	52	1079	0	1	2	2	3	0	2	0	1	2	1	2	11	13	1	3	4	1	0	0	4	2	2	56	2	0
RAJ	2	1	1	1	4	2	0	30	6	0	0	2	0	1	0	0	0	1	0	4	1	0	0	2	3	2	1	1797	33	5	0	0	3	1	167	0	0	0	0	2	6	9	5	84	2	0	0	2	4
RAL	18	3	4	19	15	1	32	0	2233	105	19	4	3	0	2	1	0	4	16	164	5	4	0	6	12	13	30	45	30	83	6	0	17	5	129	0	2	2	29	12	7	17	10	36	16	12	10	29	22
RAP	2	0	0	0	2	2	7	2257	0	7	5	1	1	0	0	0	0	1	2	10	0	0	0	6	1	2	5	11	2	3	2	0	0	1	42	1	0	0	6	1	3	1	1	11	1	1	1	1	1
RAS	10	3	0	3	1	2	1	160	8	0	8	2	3	2	0	2	0	1	2	15	2	1	1	3	0	1	8	2	1	166	9	0	1	0	9	1	0	1	94	1	1	2	3	4	4	7	2	5	16
RAX	49	0	1	5	3	1	4	25	2	6	0	1	1	0	1	2	2	1	1	4	5	1	0	3	6	6	2	4	1	27	6	2	6	0	5	0	0	1	284	0	0	1	1	5	0	5	3	7	1
RBA	3	329	975	947	32	1	0	5	1	0	0	0	40	4	1	1	2	80	0	3	1	0	0	4	119	10	4	2	3	9	8	1	27	1	0	0	1	2	0	1	0	1	1	2	591	13	1	5	10
RBD	5	4	345	43	5	2	0	3	1	0	2	50	0	3	1	2	2	7	1	3	4	0	0	1	18	626	2	0	1	13	714	0	11	1	2	0	2	3	2	3	1	3	0	3	84	606	2	25	8
RBK	1	6	0	2	4	4	0	0	0	3	0	3	2	0	3	0	2	3	1	2	0	0	0	1	1	0	0	0	0	2	0	1	2	1	3	0	0	0	0	1	1	3	0	3	2	1	10	0	0
RBL	0	0	0	0	3	3	1	2	1	0	0	1	3	2	0	127	20	0	1	0	8	0	1	1	0	0	1	0	1	0	2	0	3	357	1	1	0	1	2	1	0	0	0	9	3	1	31	3	2
RBN	0	1	0	1	0	2	0	0	1	3	0	0	3	0	102	0	20	0	0	1	3	1	0	0	0	0	0	0	1	2	0	0	6	998	1	0	0	1	1	1	0	0	0	0	1	1	17	1	1
RBT	2	1	2	0	0	2	0	1	0	2	0	2	0	2	26	44	0	1	0	2	2	2	1	0	1	3	3	1	0	3	0	0	2	121	1	1	2	2	1	2	0	0	1	0	2	2	17	3	1
RBZ	3	9	5	172	20	1	2	2	1	5	3	78	4	4	0	0	2	0	0	0	1	0	0	0	5	4	3	2	2	14	6	0	40	0	4	0	0	1	1	1	1	0	0	2	2562	11	3	4	11
RC1	1	0	1	0	2	1	0	9	2	4	0	2	1	1	0	1	1	3	0	440	2	2	0	5	1	0	314	1	0	5	1	0	0	0	2	0	2	1	0	14	2	4	5	785	2	0	0	1	4
RC9	4	0	0	1	5	5	2	164	5	8	6	2	3	1	1	1	0	1	442	0	2	0	0	8	1	5	202	7	8	5	5	0	7	0	6	1	1	2	2	16	14	5	2	317	0	3	6	5	2
RCB	2	1	2	2	0	55	2	7	2	1	2	3	3	0	5	4	7	0	2	1	0	496	33	3	2	2	0	2	1	6	1	4	5	2	1	21	16	15	0	7	2	3	2	5	2	1	90	5	5
RCD	0	0	0	3	2	72	0	1	0	2	0	0	3	0	1	3	0	0	1	0	546	0	44	1	3	1	0	1	1	6	0	1	2	0	0	5	3	2	0	1	0	3	0	1	2	2	12	1	1
RCF	0	0	0	0	4	1231	0	0	1	0	0	0	0	0	2	1	1	0	0	1	20	49	0	0	0	0	0	0	0	4	0	1	0	0	0	4	2	1	0	4	0	2	2	0	0	0	9	0	0
RCX	1	0	3	1	1	2	3	6	2	4	2	2	1	1	1	1	0	2	9	9	4	1	0	0	0	2	4	5	5	10	0	1	2	0	4	3	0	4	1	210	20	12	56	1062	2	3	4	2	4
RD1	3	37	131	1202	6	0	2	12	0	2	5	112	16	2	1	0	3	4	1	1	3	3	0	1	0	6	0	3	0	15	14	0	15	0	1	1	1	1	1	1	0	1	1	6	26	38	3	9	7
RD3	8	0	17	15	6	0	2	11	2	2	6	8	555	3	1	2	2	0	2	3	1	0	0	1	10	0	3	2	0	16	4594	2	5	0	3	1	1	2	2	5	1	1	1	6	14	990	4	29	10
RD8	3	1	1	2	2	1	1	28	4	4	0	3	1	0	2	0	1	3	283	180	1	0	1	4	3	2	0	7	4	8	0	0	8	2	2	1	2	0	3	9	2	0	0	34	3	15	4	2	6
RDD	4	0	2	1	3	1	1818	59	10	1	2	1	1	1	0	1	0	1	2	6	0	0	1	5	1	6	3	0	520	3	2	0	5	0	490	1	1	1	2	4	10	23	12	77	4	0	4	2	2
RDE	2	1	0	1	1	1	36	36	8	2	0	2	4	0	0	0	1	1	4	16	2	0	1	5	0	3	4	553	0	5	0	1	7	0	174	1	0	1	3	5	17	334	87	402	1	5	0	5	1
RDU	1717	3	10	9	12	8	8	92	3	150	28	16	11	2	2	1	4	11	9	6	5	4	1	4	7	13	18	3	8	0	19	1	25	2	7	0	2	2	30	10	1	4	3	12	16	212	4	72	1602
RDZ	5	1	20	6	9	1	3	15	2	5	4	8	662	2	2	0	2	2	2	4	3	0	1	1	22	4939	2	1	3	18	0	0	11	2	4	2	3	1	1	3	0	2	2	7	10	946	4	53	8
RE9	0	0	0	0	0	0	0	1	0	0	0	2	0	1	0	0	1	0	0	0	3	1	0	0	1	1	0	0	0	0	1	0	0	0	0	0	1	2	0	0	0	0	0	1	1	1	3	3	0
REF	10	13	5	271	27	1	3	13	3	5	5	37	15	2	5	2	4	33	3	4	4	2	1	1	19	12	10	6	10	14	5	0	0	2	6	5	5	2	2	2	7	2	4	15	120	23	9	15	16
REM	0	0	0	2	1	0	0	1	0	1	1	2	1	0	305	859	62	1	0	1	2	0	0	0	0	0	1	0	1	4	0	0	1	0	0	0	0	1	1	0	0	0	0	6	3	0	20	1	0
RF4	5	0	0	1	3	0	160	120	43	3	3	1	2	2	1	1	0	1	0	4	0	0	1	6	1	2	4	513	163	7	6	2	3	0	0	1	0	0	6	3	9	13	12	20	3	6	2	4	1
RFF	0	0	0	1	1	11	0	1	0	1	0	2	0	1	0	0	1	0	0	0	13	4	3	0	1	0	0	0	0	1	1	0	4	0	0	0	635	14	1	0	0	1	0	2	0	2	2612	3	0
RFR	0	1	0	0	0	8	0	3	0	0	0	1	0	0	1	0	1	1	1	3	15	2	0	1	1	1	1	0	0	1	0	0	3	0	1	698	0	45	0	1	2	1	0	5	0	2	2658	0	2
RFS	1	0	1	1	1	4	0	2	0	0	0	1	2	0	1	1	1	0	2	4	8	1	5	3	1	2	1	0	0	1	1	1	3	1	1	12	40	0	0	0	0	1	3	2	0	1	2125	4	2
RFW	23	0	0	1	3	2	0	39	7	88	253	3	2	1	2	0	0	2	1	4	2	1	0	1	3	3	1	4	4	58	2	0	2	0	8	0	1	0	0	3	0	2	1	3	3	8	0	6	17
RGN	0	1	0	0	1	4	0	11	3	1	1	3	1	1	2	0	0	1	18	13	3	0	1	191	1	1	3	5	4	6	2	1	5	0	6	2	2	3	2	0	10	9	8	1215	1	2	18	2	1
RGP	1	0	1	0	0	0	8	4	2	0	1	0	1	1	0	0	1	1	4	10	2	0	0	12	0	1	6	10	14	2	0	0	1	1	8	2	4	3	1	9	0	52	15	217	2	2	5	2	3
RGQ	5	1	1	1	0	1	6	8	2	0	0	1	2	4	3	0	1	0	5	8	7	2	1	13	1	0	1	15	345	2	1	0	2	1	8	0	1	0	0	9	46	0	373	593	2	4	5	3	0
RGR	3	0	1	0	3	1	3	6	3	2	1	0	1	0	0	1	2	0	7	5	3	1	2	45	0	0	1	4	103	2	2	0	2	0	6	0	1	1	0	7	9	375	0	1540	1	2	1	0	1
RGT	7	3	3	21	2	2	60	34	9	2	1	4	2	0	7	1	1	1	643	269	5	2	0	853	3	7	21	47	324	15	6	0	10	5	18	1	6	1	2	951	192	535	1342	0	11	19	11	4	3
RH8	6	25	64	279	795	2	2	19	1	4	6	502	68	1	3	2	1	3030	3	4	0	0	2	2	22	13	2	3	2	17	9	0	96	4	5	0	1	1	4	2	1	4	1	7	0	21	5	18	17
RHM	23	5	41	39	13	2	0	15	2	8	6	10	458	3	4	3	2	7	1	3	5	2	2	2	35	810	15	4	6	153	755	1	16	0	8	2	1	4	6	3	2	10	1	23	16	0	11	1595	53
RHQ	2	4	2	6	4	41	0	7	0	3	3	3	0	5	16	19	13	4	2	5	73	14	15	9	1	4	1	1	1	8	4	1	13	29	4	2099	2214	1819	0	14	7	1	3	10	6	9	0	4	1
RHU	96	6	5	11	8	1	5	33	1	8	7	6	21	1	3	1	2	3	4	5	4	0	2	2	7	37	2	3	4	62	36	0	16	0	6	1	1	1	5	6	0	3	2	4	14	2135	2	0	20
RHW	15	4	2	9	6	0	2	20	2	12	6	4	13	1	1	0	2	4	1	2	3	1	2	6	5	11	9	2	2	1347	10	0	12	0	1	2	2	0	14	2	3	0	5	4	12	64	3	17	0
RJ1	74	4	8	14	10	9	48	197	85	35	114	7	16	0	4	5	1	6	11	37	9	4	5	17	10	11	26	64	34	109	23	2	17	4	136	3	1	3	71	5	8	34	22	43	18	39	11	36	99
RJ2	8	0	4	3	3	1	5	41	24	8	11	3	2	0	2	3	0	3	6	6	3	0	0	4	3	2	4	13	7	15	2	0	4	0	27	1	1	0	4	2	2	6	0	3	3	4	6	5	4
RJ6	17	0	0	4	2	0	0	15	15	5	20	0	0	1	0	0	0	1	6	5	2	0	0	1	0	2	2	10	2	8	2	0	2	0	6	1	0	0	9	4	2	1	0	7	1	5	3	6	4
RJ7	442	2	4	8	3	0	11	42	17	10	1587	9	10	1	2	0	2	2	2	12	4	4	8	5	5	8	2	6	12	364	10	0	6	0	21	1	1	2	111	8	5	9	2	9	19	23	17	45	12
RJC	2	0	1	3	3	2	1	1	0	3	0	4	2	1	2	1	3	1	4	4	3	1	0	2	4	0	0	1	0	2	4	0	2	0	1	1	3	1	0	1	1	0	2	4	4	1	4	5	1
RJD	0	4	0	0	1	0	0	4	0	1	0	0	2	273	1	1	3	0	0	1	3	0	2	1	0	1	0	1	1	4	0	0	1	0	1	1	0	0	1	3	0	0	0	3	1	0	6	0	1
RJE	3	4	1	4	3	4	4	12	0	2	2	5	1	124	24	3	1384	3	3	3	7	1	1	3	4	4	1	1	0	3	1	0	11	7	1	1	10	1	3	0	5	1	2	5	6	5	55	2	2
RJF	1	1	0	2	1	0	0	5	1	0	1	6	0	90	3	0	4	2	2	0	3	1	0	0	1	0	1	0	2	2	3	1	6	0	3	1	2	4	0	0	1	1	2	6	3	2	30	3	0
RJL	0	0	0	0	2	5	0	1	1	1	0	1	0	0	2	0	1	0	0	3	97	12	1	5	0	1	1	0	0	5	0	0	3	1	2	18	21	4	0	3	3	4	3	4	1	2	253	2	0
RJN	0	1	0	0	0	1	0	1	0	0	0	1	0	0	18	8	253	0	1	0	3	1	2	0	1	0	1	0	0	2	1	0	1	7	1	1	0	10	0	1	0	0	1	4	0	1	20	1	3
RJR	0	0	1	1	0	2	1	2	0	0	2	1	1	1	881	71	193	1	0	0	6	4	1	1	1	1	2	1	1	2	1	0	4	180	0	0	2	3	1	1	2	0	0	4	3	0	26	5	1
RJZ	39	1	9	14	8	2	30	105	60	41	51	9	12	0	5	4	3	4	22	37	8	1	0	6	10	11	14	153	34	132	22	0	33	1	97	1	0	1	40	10	26	59	6	30	21	34	8	25	25
RK5	2	0	0	1	1	4	3	4	1	4	0	2	1	1	1	0	4	2	0	0	12	1	1	2	1	2	2	1	2	1	0	1	5	0	0	7	6	206	0	7	3	0	0	9	0	1	89	2	0
RK9	6	13	18	259	560	1	3	11	1	1	4	36	14	1	6	0	4	273	3	2	2	0	2	1	15	8	0	0	1	6	2	2	994	1	5	0	1	2	1	4	3	1	2	11	523	26	6	19	6
RKB	2	4	2	5	5	4	3	17	1	3	1	4	10	21	3	3	6	6	5	9	5	0	1	3	1	7	11	3	2	7	10	1	16	1	5	2	2	4	6	7	3	0	3	15	13	3	22	2	3
RKE	2	1	0	7	4	0	11	941	465	10	3	0	2	1	0	1	6	0	1	7	1	1	1	2	2	2	2	4	9	4	1	1	0	1	21	0	0	0	8	4	0	1	3	10	0	5	1	3	1
RL4	1	1	0	1	2	2	0	4	0	2	1	2	2	976	2	3	4	2	1	2	2	0	0	1	2	2	5	1	1	3	2	0	4	2	2	0	1	4	3	1	2	1	0	3	5	1	31	2	0
RLN	1	0	0	1	0	2	0	2	0	0	1	0	0	0	2	1	0	0	0	0	9	5	0	0	0	0	1	1	3	6	3	1532	0	2	1	2	0	2	0	1	1	1	0	2	1	3	11	1	1
RLQ	4	2	3	17	5	0	1	6	0	1	2	0	2	3	0	0	0	1	1	1	2	1	0	0	7	1	2	3	1	2	3	0	5	0	3	1	0	0	0	1	1	0	0	2	2	0	5	1	0
RLT	1	0	0	2	1	1	0	1	0	0	1	3	1	7	3	2	1	0	1	3	2	1	1	0	1	1	1	0	0	1	1	0	4	0	1	0	1	1	0	2	1	3	0	1	4	3	0	0	1
RM1	3	0	4	2	1	4	7	16	5	0	1	5	3	1	3	2	0	1	14	14	5	0	3	775	2	0	5	28	54	12	6	0	9	2	15	0	2	5	2	41	1608	263	237	679	4	6	20	12	4
RM2	0	1	0	1	4	3	0	6	1	0	2	1	1	1	22	35	170	1	1	1	12	4	6	0	3	1	0	0	5	4	2	1	2	13	0	6	2	4	0	3	0	0	1	3	2	0	50	1	2
RM3	1	1	0	0	1	5	1	2	0	1	0	2	0	1	11	37	120	2	1	1	4	1	4	0	1	0	1	0	0	2	0	0	6	19	0	1	2	4	0	0	1	1	1	6	7	1	43	2	2
RMC	0	0	0	0	1	5	0	2	0	1	0	0	1	0	4	19	4	1	0	1	3	1	1	0	0	0	1	1	1	3	1	1	4	4	0	0	2	1	0	1	0	0	1	5	0	3	19	1	1
RMP	0	0	0	0	0	1	0	0	0	0	0	1	0	0	0	6	7	0	1	1	6	0	1	0	1	0	0	0	1	1	0	0	1	1	0	0	2	1	0	0	0	1	0	0	0	0	22	1	1
RN3	4	10	1	291	4	0	1	25	1	4	5	13	9	3	1	0	2	5	1	2	4	0	0	1	902	9	4	2	3	17	6	1	14	1	0	0	0	2	0	1	0	2	1	4	6	18	3	6	84
RN5	238	5	6	9	9	0	4	8	2	6	5	8	20	0	1	1	4	5	9	2	6	1	0	2	28	20	4	1	13	368	26	3	12	0	1	0	0	1	4	2	1	3	3	6	11	2439	5	385	328
RN7	4	1	0	2	0	0	5	11	4	2	1	2	0	0	1	1	1	3	1	2	1	0	0	1	0	0	0	48	7	3	0	0	4	0	23	0	0	0	3	1	3	1	1	2	1	3	3	0	0
RNA	1	4	0	4	5	0	0	1	3	1	0	2	3	152	5	1	0	5	1	2	0	1	0	1	1	3	4	0	2	2	1	0	6	0	2	2	0	1	3	2	0	1	0	1	8	1	11	1	2
RNL	0	0	0	0	1	6	0	0	1	1	1	0	1	2	6	3	2	0	1	1	11	4	4	1	0	1	1	1	2	1	1	25	1	5	1	2	3	2	0	1	1	3	2	3	4	1	19	2	1
RNQ	3	3	1	2	3	2	3	7	0	4	0	2	6	1	2	1	1	2	48	14	11	1	1	6	1	4	22	1	4	2	3	0	5	1	3	0	2	2	4	91	3	1	1	72	1	1	9	3	3
RNS	3	0	1	2	1	1	3	15	6	5	2	4	5	7	1	0	1	1	69	40	6	1	1	5	2	1	292	4	3	10	5	0	5	5	8	1	0	1	5	23	10	2	3	32	4	8	10	3	2
RNZ	6	5	104	19	8	3	1	1	0	0	0	12	138	0	0	3	3	3	1	2	4	1	0	0	237	151	0	0	4	26	367	1	5	0	3	2	0	1	0	2	1	1	0	3	18	1108	3	138	8
RP5	3	1	2	3	1	11	0	1	0	1	1	2	1	0	1	1	5	0	1	3	42	4	4	2	0	2	0	1	1	5	1	0	8	1	0	290	650	105	2	5	3	3	2	4	5	0	3271	1	1
RPA	4	0	0	3	4	1	2	12	2	2	2	0	1	2	1	0	0	1	0	2	2	0	0	2	1	3	5	9	4	9	4	0	3	0	12	0	2	0	0	2	5	2	1	3	2	4	0	2	3
RQ6	2	2	0	3	4	2	1	5	0	3	1	1	2	0	492	1769	85	2	0	3	4	5	2	0	0	3	0	1	1	3	2	0	1	1988	3	0	4	3	1	1	1	2	0	2	6	12	27	4	1
RQ8	5	0	2	2	0	1	609	64	14	3	1	1	0	0	1	2	1	0	3	11	2	1	0	8	0	8	3	1044	1234	10	6	0	1	0	457	0	0	0	2	4	8	142	37	207	2	4	1	2	1
RQM	10	1	4	3	2	1	10	89	24	80	134	6	2	0	0	0	4	1	4	6	2	0	0	5	6	2	6	4	14	45	4	0	5	0	16	0	1	0	220	0	0	2	7	7	4	10	4	8	10
RQQ	0	0	0	0	0	0	0	4	0	3	0	0	0	0	3	0	3	1	82	6	1	1	1	52	0	2	13	3	6	2	0	0	1	0	1	0	0	1	2	378	3	2	17	1228	1	2	5	0	2
RQW	0	0	1	1	2	1	19	356	159	4	2	1	1	0	0	0	1	1	3	21	1	2	0	5	2	4	1	461	32	7	5	0	1	0	153	0	0	0	2	6	12	6	12	382	2	5	2	0	4
RQX	0	0	1	2	1	0	30	119	226	3	4	0	4	0	2	0	1	1	4	11	1	2	0	0	1	1	0	43	12	3	2	2	3	0	173	0	0	0	6	5	3	3	1	4	0	1	1	0	4
RR1	4	11	2	14	15	7	1	10	4	5	3	9	4	374	4	2	3	11	2	4	5	3	3	4	5	5	9	1	4	9	8	0	16	1	8	1	10	3	8	5	7	1	2	4	19	6	38	8	6
RR7	0	1	0	0	0	0	0	1	0	0	0	0	0	0	0	1	0	0	1	0	10	2	3	0	1	0	1	1	0	3	0	289	0	0	1	0	2	0	0	0	1	0	0	2	0	1	4	1	0
RR8	3	2	0	6	4	1539	3	12	1	2	3	3	1	6	11	10	3	1	1	0	1190	1132	841	1	4	2	3	1	1	8	2	2	10	4	0	116	67	22	3	9	1	1	2	10	2	5	173	2	4
RRF	0	0	0	1	1	1	1	0	0	0	0	0	1	0	8	398	12	0	0	2	2	3	8	1	0	1	1	0	0	0	0	0	4	73	0	1	0	1	2	2	2	1	0	1	0	0	18	0	1
RRK	0	7	1	12	7	7	0	10	0	6	2	9	6	436	6	4	16	2	6	3	2	7	3	3	8	6	2	0	0	7	8	1	17	11	3	0	22	5	2	2	1	5	0	9	16	10	33	6	14
RRV	147	1	7	19	12	7	151	3062	1501	109	75	23	24	4	4	4	8	10	50	227	11	6	2	15	19	29	27	153	110	157	18	3	28	2	306	2	1	0	62	24	12	41	15	69	22	39	16	29	133
RTD	0	1	0	3	2	21	1	5	0	1	1	2	1	1	3	1	2	1	2	1	64	8	18	3	4	4	2	1	1	3	0	819	2	3	1	5	47	8	2	5	5	0	1	10	6	7	51	2	0
RTE	3	13	11	924	15	4	0	19	1	1	4	20	10	3	2	1	3	19	3	4	9	2	1	1	39	2	4	1	0	7	10	2	20	1	3	0	0	3	2	1	1	1	2	8	19	8	10	6	12
RTF	2	0	1	1	1	0	1	0	0	1	0	1	0	0	2	0	0	0	2	1	14	7	2	1	3	0	4	1	1	3	2	45	2	2	2	0	2	2	0	2	0	0	0	2	2	1	8	1	1
RTG	1	2	3	3	6	4	3	10	1	5	4	0	2	12	1	2	7	1	1	1	10	4	1	3	3	2	4	2	4	3	2	1	13	3	0	5	7	285	0	7	6	2	3	12	6	1	133	2	1
RTH	15	11	8	51	17	3	12	47	5	14	4	32	35	4	4	2	6	13	37	52	8	2	3	4	46	19	1313	3	8	700	23	0	28	1	4	2	3	6	6	9	7	5	7	28	36	128	36	46	1282
RTK	1122	0	1	3	3	2	2	25	3	18	141	3	2	1	1	0	1	1	3	7	1	1	2	0	7	10	4	0	2	486	8	0	4	0	6	1	0	2	401	3	1	1	2	1	9	11	3	13	22
RTP	698	3	3	3	3	0	2	18	3	6	11	3	4	1	0	2	1	2	2	1	1	3	3	4	5	6	2	5	9	46	10	0	5	0	4	0	0	0	4	2	2	1	2	9	4	15	2	23	7
RTR	0	0	0	0	2	10	2	6	1	1	2	0	0	0	4	7	4	4	0	0	373	137	5	2	0	0	2	0	2	6	3	29	2	4	1	3	10	4	1	4	2	1	1	3	3	4	25	4	1
RTX	5	0	1	5	2	16	3	3	0	0	1	5	0	0	8	17	8	1	2	2	12	4	23	2	0	4	2	1	0	2	1	1	4	12	2	5	3	4	1	3	1	0	0	6	2	1	20	5	1
RVJ	3	699	149	5751	35	3	3	10	1	3	0	271	31	4	1	3	1	25	0	0	1	2	0	3	858	6	3	1	1	7	11	1	124	2	0	1	0	0	1	1	4	0	1	6	101	8	4	12	16
RVR	298	0	0	2	4	1	3	12	1	7	446	4	5	0	1	0	0	3	2	4	2	0	0	3	5	6	1	3	4	112	4	0	4	1	5	1	1	1	26	0	3	3	0	4	7	6	2	7	12
RVV	9	1	4	4	9	6	12	92	6	3	5	8	7	0	2	2	2	6	2	7	5	1	0	1	3	8	3	20	12	28	4	1	5	2	19	0	1	3	6	6	6	7	1	14	5	16	4	17	11
RVW	2	1	0	2	0	3	0	0	0	0	0	2	0	0	1	1	4	0	0	2	28	9	1	0	2	0	1	0	1	0	2	11	4	1	0	0	6	1	1	1	0	0	1	1	0	1	3	1	1
RVY	0	2	0	0	2	1	0	1	0	0	0	2	0	0	33	281	10	1	0	0	4	0	3	0	0	1	0	0	1	1	1	0	0	866	0	0	0	0	0	0	0	1	1	1	0	2	17	2	0
RW3	4	1	0	5	2	21	0	10	5	3	3	0	2	3	32	39	116	1	0	9	8	6	19	2	5	2	5	3	1	5	2	0	4	17	4	8	5	4	4	4	0	4	0	4	11	1	68	1	4
RW6	0	2	0	0	5	18	1	6	6	1	1	1	2	3	9	9	10	1	1	0	9	4	6	2	1	5	0	2	1	7	1	2	3	12	3	4	2	3	0	1	1	0	1	5	4	4	63	1	2
RWA	3	0	1	3	3	26	0	2	0	0	1	0	0	0	1	2	1	1	0	0	1562	13	3	1	5	0	0	2	0	2	2	1	3	1	0	9	24	8	0	5	0	2	0	8	3	0	73	1	2
RWD	2	2	0	2	2	6	2	12	4	3	2	6	4	1	2	3	2	3	7	4	21	4	4	130	3	1	7	1	7	9	1	2	8	4	3	13	26	38	2	394	6	5	2	65	3	2	265	5	4
RWE	3	1	3	2	11	6	5	15	6	2	2	8	11	14	5	3	2	3	6	7	10	4	3	8	3	7	12	0	9	7	2	1	18	1	14	5	13	9	5	409	24	13	4	27	5	7	110	9	6
RWF	7	2	4	5	3	1	6	15	3	4	5	1	2	0	0	0	0	7	2	2	1	2	0	3	2	2	3	10	5	8	4	0	5	0	6	0	0	1	0	3	1	2	3	4	8	9	1	6	4
RWG	2	1	3	2	4	0	5	597	15	248	5	3	3	1	1	0	0	0	11	570	3	1	1	3	4	5	25	4	6	34	9	0	15	1	3	1	1	2	5	3	6	3	5	40	6	7	3	8	7
RWH	1	1	1	4	3	1	5	459	43	178	3	3	5	0	2	0	1	2	355	541	6	1	0	8	1	3	11	13	9	38	8	1	7	1	8	2	2	3	4	14	16	9	6	618	6	5	4	3	4
RWJ	0	0	0	1	3	0	0	1	0	1	2	0	0	1	5	7	56	0	0	0	8	1	1	1	3	0	0	1	1	3	0	1	5	6	1	3	1	36	0	0	2	0	1	1	1	5	45	0	2
RWP	1	13	1	18	13	0	1	3	2	1	1	13	9	24	9	4	3	10	2	0	2	2	1	1	4	5	1	1	2	3	6	1	17	1	0	1	5	2	2	3	3	1	3	4	9	4	15	3	0
RWW	0	1	1	0	0	3	0	2	0	0	1	2	0	1	73	1417	125	0	0	0	5	0	2	0	0	0	0	0	0	0	1	0	2	260	0	1	0	1	0	1	1	0	0	2	0	2	11	2	0
RWY	1	0	1	2	2	879	0	4	1	0	0	0	0	1	0	3	2	1	0	4	32	15	41	0	2	3	3	0	2	1	1	2	1	1	1	96	18	5	0	5	0	1	0	3	1	0	88	0	6
RX1	2	2	4	3	5	11	3	14	2	3	1	3	3	7	3	2	5	3	4	6	19	2	2	17	0	5	6	5	2	8	5	1	18	3	3	10	26	137	2	91	10	8	7	80	6	2	161	7	5
RXC	87	5	1	4	2	2	3	29	5	2	5	3	5	1	0	1	1	1	5	8	1	2	0	6	3	8	2	5	4	19	10	0	1	0	9	1	2	2	3	1	0	3	2	5	5	8	3	18	4
RXF	0	3	0	2	5	227	1	4	0	0	0	0	2	1	4	3	2	0	0	0	151	33	17	1	1	1	1	0	4	1	0	0	7	1	1	357	27	5	1	2	5	0	4	5	2	4	175	5	1
RXH	86	3	6	3	4	0	5	43	7	5	7	4	5	1	2	0	1	5	3	3	2	3	1	1	5	3	6	2	2	18	7	0	9	0	2	1	0	1	4	3	3	2	5	9	11	46	9	53	4
RXK	2	1	1	6	4	9	1	3	3	4	0	1	3	499	5	3	3	0	1	4	4	1	0	2	1	3	4	1	0	5	4	0	2	0	3	0	3	1	4	4	1	1	1	3	5	4	23	1	2
RXL	1	0	0	3	1	20	0	1	2	1	1	2	0	3	12	19	16	1	2	2	9	4	17	1	3	0	0	0	2	3	5	3	2	26	1	9	3	7	1	2	0	1	0	1	0	4	29	0	1
RXN	0	0	0	1	0	6	0	4	0	0	2	1	0	0	3	34	9	2	4	1	5	3	28	2	0	1	4	0	1	5	2	1	4	36	2	3	1	2	0	1	0	2	0	2	3	3	41	0	4
RXP	1	2	0	1	1	1	0	4	0	2	0	0	2	1	1	2	0	0	3	1	21	16	1	3	0	0	0	1	2	1	1	139	3	4	1	1	4	3	0	6	2	0	2	2	1	5	6	2	3
RXQ	7	0	1	10	2	1	4	37	2	43	3	10	3	2	1	2	3	5	23	166	2	4	1	3	6	7	341	4	5	848	8	0	5	3	2	0	0	2	6	8	2	2	2	12	7	24	2	5	59
RXR	1	1	0	2	1	23	2	2	1	0	1	1	1	1	6	12	3	1	0	3	8	5	325	0	3	0	1	1	5	2	2	0	4	17	1	1	3	1	1	0	0	0	0	1	1	3	40	0	1
RXW	1	3	0	8	4	0	2	7	1	0	1	3	3	13	5	6	31	1	1	1	5	4	0	3	3	2	1	1	0	4	5	0	6	7	2	0	1	3	1	1	1	3	1	4	6	1	26	1	2
RYJ	46	4	8	12	7	3	26	649	77	871	300	8	18	1	6	2	2	10	13	68	8	3	3	13	9	16	13	22	37	345	17	0	21	3	75	1	1	1	1913	13	10	14	10	38	27	19	6	34	68
RYR	211	2	3	7	5	0	6	28	2	6	16	3	2	1	0	1	1	5	1	1	2	1	0	1	5	9	2	2	1	43	18	0	8	0	3	1	1	0	4	1	1	1	6	6	6	683	4	1248	7
R1H	19	3	1	16	8	8	321	525	479	28	14	11	4	2	1	0	1	1	11	46	5	4	2	11	11	5	5	374	226	36	10	2	16	0	3275	1	3	3	18	13	22	26	16	57	20	13	3	9	13
RAN	23	0	4	3	0	0	55	352	56	51	17	1	17	0	1	0	0	3	24	71	0	0	2	5	3	9	11	38	27	49	10	0	2	0	71	0	2	2	22	7	3	19	11	25	4	35	2	12	8
RBQ	0	0	0	0	0	0	0	3	0	0	0	1	0	0	521	598	16	0	0	0	0	0	1	0	1	0	0	0	0	1	0	0	1	524	1	1	0	0	0	0	0	0	0	0	0	0	10	0	0
RBS	0	0	0	1	0	1	0	1	0	0	0	0	0	0	213	237	180	0	0	0	3	2	2	0	0	0	0	1	0	0	0	0	1	25	1	1	0	0	0	0	1	0	0	1	0	3	3	0	0
RBV	0	0	0	0	1	4	0	1	0	0	0	0	1	0	22	6	222	0	0	0	3	3	3	0	0	0	1	0	0	0	0	0	1	11	0	1	1	6	0	3	0	0	0	3	0	0	11	1	0
RCU	0	0	0	1	0	14	0	0	1	0	1	0	1	0	2	3	0	2	0	1	26	3	2	2	1	1	0	0	0	0	0	0	4	0	0	174	162	111	1	4	0	4	0	7	0	1	118	1	1
REN	0	0	0	0	0	0	0	0	0	0	0	0	0	0	281	104	9	0	0	0	0	0	0	0	0	0	0	0	0	0	0	0	0	166	0	0	0	0	0	0	0	0	0	0	0	0	0	0	0
REP	1	0	1	1	2	2	0	3	0	0	1	1	0	0	155	362	13	0	0	2	0	1	1	1	0	0	0	0	0	1	0	0	1	537	0	1	1	0	1	0	0	0	1	1	0	0	5	1	0
RET	1	0	0	0	0	3	0	2	0	0	1	0	0	0	316	279	30	0	0	0	0	1	1	0	1	0	0	0	0	0	0	0	1	588	0	1	0	0	0	0	1	0	1	0	0	2	3	0	1
RGM	1	1	2	7	4	2	26	16	5	1	1	5	5	3	2	1	1	1	316	52	5	2	1	618	5	7	13	8	96	9	24	0	6	3	15	0	1	2	3	583	121	339	627	1199	5	14	43	8	2
RL1	0	0	0	1	1	1	0	0	0	0	0	0	1	5	8	6	83	0	0	0	0	0	0	0	0	0	0	1	0	0	0	0	1	8	0	0	1	0	0	0	0	0	0	0	1	2	0	1	0
RLU	0	0	0	1	0	4	0	0	1	0	0	0	0	27	0	0	1	1	1	1	1	0	0	0	1	0	2	0	0	2	0	0	1	0	0	0	1	0	2	2	0	0	1	2	2	0	2	0	1
RP4	56	0	6	34	1	3	150	386	355	200	161	5	4	0	8	0	0	7	77	299	2	3	4	25	5	23	35	182	131	97	0	0	18	0	349	2	0	1	74	60	25	41	30	108	13	42	5	27	28
RP6	10	1	0	6	1	0	10	287	109	53	65	5	1	0	0	0	1	0	16	13	1	2	0	2	4	2	1	22	20	10	0	1	1	0	218	1	0	0	57	2	2	1	1	7	6	3	2	6	4
RPC	44	0	0	1	0	0	0	3	1	0	3	1	0	0	0	0	0	0	0	0	0	0	0	1	1	1	0	5	2	6	2	0	1	0	0	0	0	0	1	0	0	1	0	2	2	6	0	3	0
RPY	147	1	4	4	9	0	26	52	14	18	705	14	15	0	1	1	2	7	8	13	3	0	0	0	6	12	15	24	18	138	13	1	8	0	15	0	0	1	102	3	7	12	6	29	11	27	4	26	19
RQ3	0	0	0	16	5	4	0	1	4	1	0	3	1	119	0	1	9	4	1	2	3	1	1	0	1	0	4	0	0	2	0	0	12	0	0	1	23	0	1	4	0	2	0	5	7	4	2	1	3
RRJ	1	0	0	8	1	2	0	0	0	0	0	0	0	67	2	1	2	0	0	1	4	0	0	4	0	0	1	1	0	0	1	0	1	1	0	0	3	5	0	8	1	2	3	25	6	2	10	1	0
RT3	99	4	4	6	11	2	43	232	24	737	150	14	4	2	0	0	2	7	18	356	2	0	1	5	16	14	166	53	73	452	24	0	16	2	52	0	1	3	224	5	6	5	13	13	23	33	1	28	44
R1K	19	0	0	7	7	8	14	1076	59	1321	26	4	4	2	4	1	5	6	11	54	2	1	0	8	3	3	20	18	11	112	6	1	15	1	47	0	4	3	277	10	6	10	7	25	6	11	5	6	14
[truncated: 106 more columns]

## Sheet: 3Months
	RA2	RA3	RA4	RA7	RA9	RAE	RAJ	RAL	RAP	RAS	RAX	RBA	RBD	RBK	RBL	RBN	RBT	RBZ	RC1	RC9	RCB	RCD	RCF	RCX	RD1	RD3	RD8	RDD	RDE	RDU	RDZ	RE9	REF	REM	RF4	RFF	RFR	RFS	RFW	RGN	RGP	RGQ	RGR	RGT	RH8	RHM	RHQ	RHU	RHW
RA2	0	0	2	3	2	0	1	18	0	3	31	4	6	0	1	0	0	2	0	1	3	1	0	0	2	6	1	2	2	1117	3	0	3	0	2	0	0	2	14	2	2	2	2	2	6	25	2	65	13
RA3	0	0	6	1115	7	0	1	1	0	1	1	260	5	1	0	0	0	9	1	0	1	0	0	1	37	0	1	0	0	2	2	0	10	0	0	0	1	0	0	1	1	0	0	2	11	2	1	4	3
RA4	2	12	0	286	3	0	1	2	1	0	1	773	252	0	1	0	0	2	0	0	1	1	0	0	69	18	0	3	0	6	10	0	3	1	0	1	0	1	0	0	0	0	0	8	67	30	0	3	2
RA7	1	1415	215	0	89	0	0	17	3	3	2	538	33	2	1	1	0	96	0	0	1	2	0	2	694	11	1	1	1	7	4	0	175	1	1	0	0	1	1	0	2	1	0	19	206	35	4	1	9
RA9	2	8	4	134	0	1	1	8	2	0	0	19	1	4	1	1	1	22	2	3	4	1	2	0	7	0	0	3	3	7	9	0	19	1	2	1	0	2	0	2	1	1	0	4	726	12	2	7	9
RAE	0	0	0	0	1	0	0	1	0	1	1	1	1	4	2	0	2	2	0	1	40	39	756	0	1	2	2	2	0	2	0	1	1	0	2	6	10	0	3	4	0	0	0	3	1	2	44	2	0
RAJ	1	1	0	1	4	2	0	28	0	0	0	1	0	0	0	0	0	1	0	3	0	0	0	1	1	2	0	1318	22	3	0	0	2	1	139	0	0	0	0	1	6	4	1	73	2	0	0	2	3
RAL	14	3	3	9	12	1	30	0	1673	78	14	2	3	0	1	0	0	2	12	116	3	2	0	6	10	11	21	33	20	62	3	0	12	2	103	0	2	1	25	9	5	13	6	28	12	5	9	23	18
RAP	1	0	0	0	2	1	3	1697	0	6	3	1	1	0	0	0	0	1	1	7	0	0	0	4	1	2	4	6	0	3	1	0	0	1	32	1	0	0	6	0	1	1	1	8	0	1	0	1	1
RAS	7	3	0	3	0	2	1	128	5	0	8	1	3	2	0	2	0	1	2	9	2	1	1	1	0	1	5	1	1	108	6	0	1	0	6	1	0	0	67	1	0	1	3	3	2	6	1	3	13
RAX	27	0	0	2	3	1	3	19	2	5	0	1	0	0	1	1	2	1	1	2	2	0	0	3	4	5	1	2	1	18	4	1	4	0	5	0	0	0	182	0	0	0	1	4	0	4	3	3	1
RBA	0	215	736	715	24	1	0	4	1	0	0	0	20	2	1	1	2	65	0	2	1	0	0	4	86	8	4	0	2	6	5	1	19	1	0	0	1	2	0	1	0	1	0	1	464	10	0	4	8
RBD	5	3	220	36	2	1	0	3	1	0	2	26	0	2	1	1	1	6	1	2	3	0	0	1	14	495	1	0	1	10	597	0	9	1	2	0	2	3	2	2	0	1	0	3	55	514	2	21	7
RBK	1	5	0	1	2	2	0	0	0	1	0	2	1	0	3	0	2	2	1	2	0	0	0	1	0	0	0	0	0	1	0	1	1	1	3	0	0	0	0	1	0	2	0	1	0	0	9	0	0
RBL	0	0	0	0	2	2	1	2	0	0	0	1	2	1	0	105	15	0	0	0	6	0	0	1	0	0	0	0	1	0	1	0	1	281	0	0	0	0	2	1	0	0	0	7	2	1	23	2	1
RBN	0	1	0	1	0	2	0	0	1	3	0	0	0	0	66	0	10	0	0	1	3	1	0	0	0	0	0	0	1	0	0	0	2	756	1	0	0	1	0	1	0	0	0	0	1	1	10	1	1
RBT	1	0	1	0	0	2	0	0	0	2	0	2	0	2	24	37	0	1	0	1	2	1	0	0	1	1	2	0	0	2	0	0	2	91	1	1	2	2	1	2	0	0	1	0	1	2	15	3	1
RBZ	2	5	5	146	17	1	0	0	0	3	3	64	3	4	0	0	2	0	0	0	1	0	0	0	5	2	2	2	2	10	6	0	24	0	4	0	0	1	0	1	0	0	0	2	2127	10	1	2	8
RC1	1	0	0	0	1	0	0	6	2	2	0	1	1	0	0	1	1	3	0	344	1	1	0	3	1	0	279	1	0	4	1	0	0	0	0	0	2	0	0	13	2	4	3	651	1	0	0	1	2
RC9	4	0	0	1	2	4	2	136	3	6	4	2	2	1	1	1	0	1	339	0	2	0	0	7	1	4	145	5	7	4	3	0	6	0	5	1	1	2	2	10	9	3	1	274	0	1	5	3	2
RCB	2	1	2	2	0	45	0	7	1	1	2	2	3	0	4	4	4	0	1	1	0	368	27	3	1	2	0	1	1	4	1	3	3	0	1	16	9	13	0	5	1	3	1	3	1	1	73	3	5
RCD	0	0	0	3	2	53	0	1	0	1	0	0	2	0	1	2	0	0	0	0	419	0	28	1	1	1	0	1	0	5	0	0	2	0	0	3	3	2	0	1	0	2	0	1	2	0	9	0	1
RCF	0	0	0	0	2	899	0	0	1	0	0	0	0	0	1	1	1	0	0	0	17	39	0	0	0	0	0	0	0	2	0	1	0	0	0	3	2	1	0	3	0	2	1	0	0	0	9	0	0
RCX	0	0	3	1	1	2	3	4	2	3	2	2	1	0	1	1	0	1	9	6	2	0	0	0	0	2	3	4	2	5	0	1	2	0	2	1	0	3	0	151	18	7	37	889	1	3	3	2	4
RD1	2	29	92	934	5	0	2	4	0	2	4	82	12	1	1	0	3	1	1	0	1	3	0	1	0	4	0	1	0	10	8	0	13	0	1	1	1	1	1	0	0	1	0	5	19	26	2	7	6
RD3	7	0	13	10	4	0	2	9	2	1	5	5	421	1	1	0	2	0	1	1	0	0	0	1	8	0	0	2	0	15	3394	2	5	0	3	1	1	2	0	5	1	1	0	5	12	855	1	20	7
RD8	3	1	1	2	0	1	1	26	2	3	0	2	1	0	2	0	1	2	213	128	1	0	1	4	2	2	0	5	4	8	0	0	4	2	2	1	2	0	2	4	2	0	0	26	2	10	2	1	4
RDD	3	0	2	0	3	1	1439	42	8	1	1	1	1	1	0	1	0	1	1	4	0	0	1	5	1	4	3	0	450	2	1	0	3	0	371	0	0	1	2	2	7	20	5	64	3	0	3	1	1
RDE	2	1	0	1	1	1	21	24	6	1	0	2	2	0	0	0	1	0	1	14	0	0	0	2	0	3	3	417	0	4	0	1	6	0	152	0	0	0	1	3	12	236	71	367	1	5	0	4	1
RDU	1282	2	6	6	8	7	4	75	2	101	20	12	8	1	2	1	3	8	4	4	2	1	1	2	5	8	13	2	7	0	13	1	12	2	6	0	0	1	16	6	0	3	1	11	9	162	2	49	1236
RDZ	3	1	15	5	5	1	3	8	1	5	3	6	544	2	2	0	1	1	1	2	1	0	1	1	17	3730	2	1	2	14	0	0	5	0	4	1	2	1	0	1	0	1	1	6	8	702	4	43	6
RE9	0	0	0	0	0	0	0	1	0	0	0	1	0	0	0	0	1	0	0	0	3	1	0	0	1	1	0	0	0	0	0	0	0	0	0	0	0	2	0	0	0	0	0	0	0	1	3	0	0
REF	8	8	4	224	21	1	2	12	3	4	3	28	13	1	4	0	4	25	2	2	2	2	0	1	14	9	5	4	5	8	3	0	0	2	6	5	4	2	2	1	3	2	4	13	87	18	8	11	11
REM	0	0	0	2	0	0	0	0	0	1	1	2	1	0	212	606	37	1	0	0	1	0	0	0	0	0	1	0	1	2	0	0	1	0	0	0	0	1	0	0	0	0	0	5	3	0	19	0	0
RF4	3	0	0	1	3	0	119	97	34	1	2	0	1	1	0	1	0	0	0	3	0	0	0	6	1	2	2	360	136	4	3	2	1	0	0	0	0	0	4	2	6	10	9	18	2	5	2	4	0
RFF	0	0	0	1	1	9	0	0	0	1	0	2	0	1	0	0	0	0	0	0	10	3	3	0	1	0	0	0	0	0	1	0	3	0	0	0	449	9	0	0	0	0	0	2	0	0	2122	2	0
RFR	0	1	0	0	0	6	0	2	0	0	0	1	0	0	1	0	1	1	1	1	10	1	0	1	1	1	1	0	0	0	0	0	1	0	1	491	0	35	0	0	2	0	0	5	0	1	2133	0	2
RFS	0	0	1	1	1	4	0	1	0	0	0	1	2	0	1	1	1	0	0	3	6	1	4	2	1	2	1	0	0	1	0	1	1	0	1	10	30	0	0	0	0	0	3	2	0	0	1673	3	2
RFW	16	0	0	0	1	2	0	31	6	54	172	2	2	1	2	0	0	2	1	3	1	0	0	1	2	2	1	4	3	43	1	0	1	0	4	0	1	0	0	2	0	2	1	2	1	6	0	2	12
RGN	0	1	0	0	0	2	0	8	1	0	1	2	0	1	1	0	0	1	12	12	2	0	0	137	1	1	2	5	2	3	1	0	2	0	2	1	2	2	2	0	6	8	7	1007	1	2	11	1	0
RGP	1	0	0	0	0	0	6	3	2	0	1	0	1	0	0	0	1	1	4	6	2	0	0	7	0	1	6	8	12	2	0	0	0	0	7	2	3	3	1	7	0	40	13	190	2	1	5	0	3
RGQ	3	1	1	0	0	1	6	6	1	0	0	1	2	3	2	0	1	0	5	7	5	2	1	10	1	0	0	11	275	1	1	0	2	0	7	0	1	0	0	8	32	0	247	477	2	3	4	2	0
RGR	3	0	0	0	2	1	2	5	3	1	1	0	1	0	0	1	1	0	3	2	2	1	1	33	0	0	0	4	74	2	2	0	1	0	5	0	0	1	0	4	8	254	0	1233	1	1	1	0	1
RGT	4	2	3	21	1	2	44	27	8	1	0	2	2	0	7	1	0	1	527	235	5	0	0	730	3	7	16	40	274	15	2	0	7	4	15	0	6	1	2	764	157	442	1060	0	8	17	8	2	1
RH8	3	18	50	232	580	2	1	17	1	2	6	371	44	0	2	2	0	2703	2	2	0	0	0	1	16	7	1	0	1	13	4	0	73	4	5	0	1	1	4	2	1	2	0	5	0	14	5	13	14
RHM	19	5	30	36	9	1	0	11	2	6	5	8	396	2	3	3	1	6	0	2	4	1	1	2	29	709	13	3	4	118	578	1	12	0	6	2	1	4	5	1	2	7	1	19	14	0	5	1310	42
RHQ	0	4	0	4	3	32	0	7	0	1	3	2	0	4	13	14	11	4	2	4	56	8	11	6	1	4	1	1	0	3	3	1	9	23	2	1664	1716	1423	0	12	6	1	2	7	5	6	0	3	1
RHU	64	4	4	5	5	0	3	28	1	7	6	6	16	1	2	0	2	3	2	3	3	0	0	1	6	27	1	3	3	40	26	0	8	0	4	1	0	1	2	4	0	1	0	2	9	1688	2	0	15
RHW	10	2	2	5	4	0	2	17	1	11	5	2	6	1	1	0	1	3	1	2	1	1	2	5	4	7	8	1	1	985	4	0	8	0	1	0	1	0	10	0	3	0	4	3	11	49	3	12	0
RJ1	57	3	5	11	7	7	41	145	65	24	95	7	13	0	1	4	1	4	10	28	6	3	4	14	7	7	20	49	27	75	19	1	15	2	103	1	1	2	49	3	6	28	18	33	14	32	9	28	74
RJ2	7	0	2	2	3	1	3	29	20	7	11	1	1	0	0	3	0	2	5	5	2	0	0	3	2	2	2	9	5	12	1	0	4	0	24	0	1	0	2	2	2	6	0	2	1	3	5	2	4
RJ6	14	0	0	2	2	0	0	11	11	5	15	0	0	1	0	0	0	1	4	3	2	0	0	1	0	2	2	9	2	5	1	0	2	0	2	1	0	0	3	3	1	1	0	5	1	4	2	3	2
RJ7	355	1	3	5	3	0	6	33	13	8	1207	4	8	1	1	0	1	1	2	9	3	2	6	4	4	6	2	5	8	283	7	0	5	0	19	0	1	1	84	5	4	5	2	9	15	16	7	36	9
RJC	2	0	1	1	1	1	1	1	0	2	0	3	1	1	2	0	2	1	2	3	2	1	0	2	3	0	0	1	0	2	4	0	2	0	0	0	2	0	0	1	0	0	2	4	2	0	3	4	1
RJD	0	3	0	0	1	0	0	4	0	1	0	0	2	167	1	1	2	0	0	1	1	0	2	1	0	0	0	0	0	2	0	0	1	0	0	1	0	0	1	1	0	0	0	3	1	0	4	0	0
RJE	3	1	1	3	3	2	4	10	0	2	2	5	1	102	22	3	1101	3	3	3	6	1	1	2	3	3	1	0	0	2	0	0	9	5	1	1	9	1	1	0	4	1	1	3	4	5	48	2	1
RJF	1	1	0	2	0	0	0	3	1	0	1	2	0	66	3	0	2	1	2	0	3	1	0	0	1	0	1	0	2	2	2	1	4	0	1	1	1	2	0	0	1	1	2	5	2	2	23	2	0
RJL	0	0	0	0	1	3	0	1	1	1	0	1	0	0	1	0	0	0	0	3	66	10	1	2	0	1	1	0	0	3	0	0	2	1	1	13	20	4	0	1	1	3	2	2	1	2	195	2	0
RJN	0	0	0	0	0	0	0	0	0	0	0	0	0	0	14	5	162	0	1	0	3	0	1	0	1	0	1	0	0	2	0	0	1	5	1	1	0	5	0	0	0	0	0	3	0	1	12	0	3
RJR	0	0	1	1	0	1	1	2	0	0	2	1	1	1	710	56	123	1	0	0	5	3	0	0	0	1	1	1	1	2	0	0	4	146	0	0	2	3	0	1	1	0	0	4	2	0	20	3	1
RJZ	31	0	9	10	6	2	24	75	47	35	36	9	8	0	5	3	2	4	16	35	7	1	0	4	7	11	9	107	25	115	17	0	29	1	76	1	0	0	31	5	25	59	6	21	17	28	6	18	19
RK5	2	0	0	1	1	4	3	2	1	3	0	1	1	0	0	0	3	2	0	0	10	1	1	2	1	2	1	1	2	1	0	1	3	0	0	7	5	149	0	5	3	0	0	5	0	0	66	2	0
RK9	5	6	12	224	437	0	2	7	0	1	2	26	10	1	6	0	3	217	2	1	2	0	2	1	11	3	0	0	1	5	2	1	770	1	3	0	1	1	0	2	3	1	2	10	439	18	1	14	6
RKB	2	1	2	3	3	4	3	13	1	3	0	3	7	16	1	2	3	4	3	9	4	0	1	2	0	5	8	3	2	4	8	1	8	1	3	2	2	4	3	4	3	0	2	9	10	3	13	2	2
RKE	1	1	0	6	4	0	10	680	337	8	3	0	1	0	0	1	6	0	1	6	1	1	1	1	1	1	2	2	3	4	1	0	0	1	18	0	0	0	5	3	0	0	1	7	0	2	1	2	0
RL4	1	0	0	1	1	1	0	4	0	2	1	1	1	715	2	2	3	1	0	2	1	0	0	1	1	2	2	1	0	3	1	0	3	2	2	0	0	1	3	0	0	0	0	3	3	1	28	2	0
RLN	1	0	0	0	0	1	0	1	0	0	1	0	0	0	2	0	0	0	0	0	4	2	0	0	0	0	1	1	2	5	2	1076	0	1	1	1	0	1	0	1	0	1	0	1	1	3	9	0	1
RLQ	2	1	2	13	2	0	1	4	0	1	1	0	1	2	0	0	0	1	1	1	1	1	0	0	6	1	2	1	1	2	2	0	5	0	2	1	0	0	0	0	1	0	0	0	2	0	1	1	0
RLT	1	0	0	2	0	0	0	1	0	0	1	1	1	6	1	2	1	0	1	3	2	1	1	0	0	0	1	0	0	1	1	0	3	0	1	0	1	1	0	1	1	1	0	0	4	1	0	0	1
RM1	2	0	3	1	0	4	6	13	3	0	1	4	0	1	3	1	0	0	11	11	3	0	3	564	2	0	3	18	41	7	3	0	7	2	8	0	2	3	1	33	1217	195	159	581	4	5	16	7	1
RM2	0	1	0	1	3	1	0	3	1	0	1	1	1	1	15	27	136	0	1	1	10	3	6	0	1	1	0	0	4	2	2	1	2	12	0	4	1	3	0	2	0	0	0	1	2	0	35	1	1
RM3	1	1	0	0	0	2	0	2	0	1	0	1	0	0	9	30	70	2	1	1	4	1	3	0	0	0	0	0	0	0	0	0	6	12	0	1	1	2	0	0	1	1	1	5	7	0	29	2	0
RMC	0	0	0	0	1	5	0	2	0	1	0	0	1	0	2	14	3	1	0	1	3	1	1	0	0	0	1	1	1	3	1	1	4	3	0	0	2	0	0	1	0	0	1	4	0	2	14	1	1
RMP	0	0	0	0	0	1	0	0	0	0	0	0	0	0	0	4	6	0	1	1	5	0	1	0	1	0	0	0	1	1	0	0	0	0	0	0	1	1	0	0	0	0	0	0	0	0	20	1	0
RN3	3	4	1	229	1	0	0	24	1	3	5	10	6	2	1	0	0	4	1	2	3	0	0	1	662	6	2	1	3	11	5	1	10	0	0	0	0	2	0	1	0	2	0	3	4	12	0	4	56
RN5	154	4	1	8	6	0	2	5	1	4	5	7	16	0	1	0	3	4	6	2	4	1	0	1	15	9	4	1	11	271	15	1	9	0	1	0	0	1	3	2	0	2	3	4	9	1964	5	298	215
RN7	4	0	0	2	0	0	3	9	3	2	1	2	0	0	1	1	1	3	1	2	1	0	0	1	0	0	0	30	3	3	0	0	3	0	12	0	0	0	3	1	1	1	0	1	0	2	3	0	0
RNA	1	2	0	2	3	0	0	0	3	1	0	2	0	105	5	0	0	5	1	1	0	1	0	0	1	1	4	0	1	2	0	0	4	0	2	2	0	1	0	2	0	1	0	0	8	0	10	0	1
RNL	0	0	0	0	0	6	0	0	1	0	0	0	1	1	3	3	1	0	1	1	7	4	3	1	0	1	1	1	1	1	1	16	0	3	1	1	3	1	0	1	1	2	2	2	3	1	17	0	1
RNQ	2	1	0	1	2	2	3	5	0	3	0	1	6	1	2	0	1	1	39	8	7	1	0	4	0	4	17	1	4	1	2	0	3	1	2	0	1	1	2	51	2	1	0	54	1	1	6	2	3
RNS	2	0	1	2	0	0	2	12	5	5	1	4	4	5	0	0	1	1	58	34	1	1	1	4	2	1	224	4	1	4	3	0	5	4	8	1	0	0	2	19	7	1	1	21	3	4	10	2	1
RNZ	2	3	67	17	6	1	0	1	0	0	0	6	101	0	0	3	2	3	0	2	2	0	0	0	150	102	0	0	4	16	247	1	4	0	2	1	0	1	0	2	1	1	0	1	14	874	2	113	5
RP5	2	1	1	2	0	6	0	1	0	1	1	2	0	0	1	1	2	0	0	2	32	3	3	1	0	1	0	0	1	4	1	0	5	1	0	181	464	65	1	4	2	2	1	2	3	0	2646	0	0
RPA	3	0	0	2	1	1	1	10	1	2	2	0	1	1	0	0	0	1	0	1	2	0	0	2	0	2	3	5	4	7	3	0	1	0	7	0	2	0	0	2	3	2	1	2	2	3	0	2	3
RQ6	2	0	0	2	4	0	1	3	0	0	1	0	2	0	368	1254	62	1	0	3	1	4	2	0	0	1	0	0	0	2	2	0	1	1374	3	0	4	3	1	1	1	1	0	2	5	9	23	2	0
RQ8	4	0	2	1	0	0	417	55	9	2	1	1	0	0	0	2	1	0	3	8	1	1	0	6	0	5	3	755	1035	7	3	0	1	0	321	0	0	0	2	3	5	110	26	168	1	4	0	1	1
RQM	5	1	4	2	1	1	10	61	18	57	103	3	0	0	0	0	4	0	2	3	1	0	0	4	5	1	5	4	13	33	4	0	2	0	10	0	1	0	145	0	0	1	6	3	4	7	3	6	6
RQQ	0	0	0	0	0	0	0	3	0	1	0	0	0	0	2	0	3	1	64	5	1	1	1	27	0	2	10	2	2	2	0	0	0	0	1	0	0	1	1	262	0	2	11	945	0	0	3	0	2
RQW	0	0	0	1	1	1	17	273	123	2	1	0	1	0	0	0	1	1	2	19	0	1	0	4	1	4	1	318	25	4	5	0	1	0	115	0	0	0	1	5	7	3	12	306	1	3	1	0	4
RQX	0	0	1	1	1	0	22	91	164	1	3	0	2	0	2	0	1	0	1	9	1	1	0	0	0	1	0	35	9	1	2	2	3	0	119	0	0	0	4	5	2	3	1	2	0	1	0	0	3
RR1	2	5	1	11	11	5	1	10	3	3	2	5	2	268	4	2	2	7	1	3	4	2	2	3	3	3	6	1	2	7	7	0	12	0	6	1	9	2	7	3	7	0	1	3	12	6	28	4	4
RR7	0	1	0	0	0	0	0	1	0	0	0	0	0	0	0	1	0	0	0	0	5	1	3	0	0	0	0	1	0	2	0	210	0	0	0	0	2	0	0	0	0	0	0	1	0	1	2	0	0
RR8	3	1	0	6	4	1226	2	10	1	1	2	2	1	5	8	9	3	1	1	0	977	801	670	1	2	1	2	0	1	6	1	1	7	2	0	82	58	18	2	9	1	1	2	7	2	3	128	0	4
RRF	0	0	0	1	0	1	1	0	0	0	0	0	1	0	5	243	7	0	0	2	0	2	4	1	0	0	1	0	0	0	0	0	2	46	0	1	0	0	0	2	2	0	0	1	0	0	13	0	1
RRK	0	4	0	11	5	4	0	7	0	3	1	8	6	339	1	3	14	2	6	1	2	5	3	2	7	4	2	0	0	5	5	1	11	8	1	0	22	3	1	1	0	2	0	7	12	9	27	3	8
RRV	134	1	6	15	9	6	127	2388	1286	85	64	20	19	2	3	4	4	8	37	192	10	4	1	11	15	19	20	125	86	114	9	2	20	1	241	1	1	0	48	18	10	34	14	57	19	28	9	23	102
RTD	0	1	0	2	0	20	1	5	0	1	1	2	0	1	2	1	1	1	2	1	41	6	17	3	3	2	1	0	0	3	0	577	2	1	1	4	45	5	1	4	5	0	0	6	5	6	34	1	0
RTE	3	7	9	729	10	3	0	14	1	1	4	10	6	1	2	0	2	13	2	2	6	2	1	0	27	1	3	0	0	5	7	2	17	1	3	0	0	2	2	1	0	0	2	6	18	5	9	5	10
RTF	0	0	1	1	0	0	1	0	0	0	0	1	0	0	1	0	0	0	1	1	13	7	2	1	2	0	2	1	1	3	2	37	1	2	2	0	1	1	0	2	0	0	0	0	2	1	4	1	1
RTG	1	1	2	3	4	2	1	5	0	5	2	0	0	7	1	2	7	1	1	1	6	2	0	3	3	1	4	2	1	2	1	1	10	2	0	2	7	210	0	5	4	0	1	10	4	1	100	1	1
RTH	14	10	6	43	9	2	9	35	5	9	2	22	25	4	3	1	4	10	20	33	7	2	1	4	31	17	1090	1	8	576	20	0	21	1	3	1	3	4	4	9	7	2	4	20	23	106	24	32	1076
RTK	867	0	0	2	1	0	2	19	2	10	101	3	1	1	0	0	0	0	2	5	1	0	2	0	4	6	3	0	2	325	2	0	2	0	4	1	0	2	258	3	1	1	2	0	4	6	2	9	15
RTP	596	2	1	2	1	0	1	14	2	5	8	3	4	1	0	1	0	1	2	1	0	2	2	2	3	3	1	4	8	30	9	0	4	0	2	0	0	0	3	2	1	0	1	6	1	11	1	20	5
RTR	0	0	0	0	2	6	1	3	1	1	1	0	0	0	3	4	2	4	0	0	303	87	2	2	0	0	1	0	1	2	3	21	2	4	1	2	5	2	1	3	2	1	1	1	3	4	19	3	1
RTX	4	0	1	2	1	10	2	2	0	0	1	4	0	0	7	14	3	1	1	2	7	2	15	0	0	4	2	1	0	1	1	1	3	10	2	4	3	1	0	3	1	0	0	5	2	1	12	2	0
RVJ	3	538	116	4263	22	2	2	8	1	3	0	227	26	4	0	3	1	20	0	0	1	2	0	1	650	5	2	1	0	4	10	0	102	2	0	1	0	0	1	1	3	0	0	6	84	6	1	9	12
RVR	211	0	0	2	3	1	3	11	1	5	300	2	3	0	1	0	0	3	2	4	2	0	0	3	3	5	1	1	2	91	2	0	3	1	4	1	0	0	16	0	2	3	0	4	7	3	1	4	9
RVV	4	0	3	3	6	2	11	79	4	3	4	5	4	0	1	1	2	5	0	5	3	0	0	0	2	7	2	16	8	23	3	1	3	1	15	0	1	2	4	6	6	5	1	9	4	14	3	9	6
RVW	1	1	0	0	0	2	0	0	0	0	0	1	0	0	0	0	2	0	0	1	18	8	1	0	2	0	1	0	1	0	0	7	3	1	0	0	4	1	0	1	0	0	0	1	0	1	3	1	1
RVY	0	2	0	0	1	0	0	1	0	0	0	1	0	0	25	176	6	0	0	0	2	0	1	0	0	1	0	0	1	0	1	0	0	642	0	0	0	0	0	0	0	0	0	0	0	1	13	2	0
RW3	3	1	0	4	2	19	0	8	4	1	1	0	2	2	28	29	94	1	0	7	6	5	15	2	5	1	5	3	0	3	2	0	3	14	3	8	2	2	3	4	0	3	0	2	10	0	53	1	3
RW6	0	0	0	0	2	13	1	4	4	1	1	1	2	3	7	6	7	0	1	0	5	4	4	1	1	1	0	2	1	4	0	2	3	11	3	3	1	2	0	0	0	0	0	3	3	1	48	1	2
RWA	2	0	0	3	1	17	0	2	0	0	1	0	0	0	1	2	1	0	0	0	1195	9	2	0	4	0	0	2	0	0	1	1	3	0	0	7	18	8	0	3	0	2	0	8	3	0	49	1	2
RWD	1	1	0	1	2	5	1	11	2	1	2	3	3	1	1	2	1	2	5	3	16	4	2	89	3	0	5	1	3	7	1	2	3	3	3	10	19	31	2	264	3	3	1	51	2	2	199	3	3
RWE	2	1	3	0	7	5	4	13	4	1	1	6	9	9	3	3	2	3	5	6	4	4	1	6	1	6	9	0	9	4	1	0	13	1	9	4	12	8	4	314	20	9	4	25	2	2	90	7	4
RWF	2	1	2	5	1	1	5	10	2	3	3	0	2	0	0	0	0	3	2	2	0	1	0	2	2	2	3	6	5	6	2	0	3	0	2	0	0	1	0	3	1	2	2	4	7	7	0	3	3
RWG	2	1	1	1	2	0	4	423	12	155	5	0	3	1	1	0	0	0	6	403	2	0	0	1	1	4	17	4	4	22	6	0	10	1	2	0	1	2	5	3	5	0	2	36	3	5	1	3	6
RWH	0	1	1	3	1	1	4	338	27	156	3	3	1	0	1	0	1	2	247	417	1	1	0	3	1	0	9	9	6	34	6	0	7	1	6	0	2	2	2	8	10	6	3	504	5	3	3	1	3
RWJ	0	0	0	0	2	0	0	0	0	1	1	0	0	1	3	7	41	0	0	0	6	1	1	1	3	0	0	0	1	2	0	1	4	2	1	2	0	24	0	0	1	0	0	1	1	3	33	0	2
RWP	1	10	1	15	13	0	0	3	1	0	0	8	3	19	9	2	3	5	1	0	2	2	1	1	4	5	1	1	2	1	4	0	7	1	0	1	4	0	2	3	2	1	1	2	8	2	13	3	0
RWW	0	1	0	0	0	0	0	2	0	0	0	2	0	1	56	946	85	0	0	0	3	0	0	0	0	0	0	0	0	0	1	0	1	190	0	1	0	1	0	0	1	0	0	1	0	2	10	2	0
RWY	1	0	1	1	2	670	0	3	0	0	0	0	0	0	0	1	2	0	0	1	21	13	33	0	1	2	3	0	2	1	1	2	1	1	1	63	13	4	0	1	0	1	0	2	0	0	66	0	6
RX1	1	2	2	2	3	7	2	11	2	3	1	3	3	5	3	2	5	2	4	5	13	2	1	8	0	4	4	4	0	7	4	1	15	1	2	7	22	105	1	63	8	7	7	68	3	1	119	5	5
RXC	75	4	1	4	0	2	2	25	4	2	1	0	2	1	0	1	1	1	3	8	1	1	0	4	2	3	2	3	3	12	5	0	0	0	7	0	1	1	3	1	0	2	1	4	5	3	3	14	3
RXF	0	3	0	1	4	156	0	3	0	0	0	0	1	1	3	2	2	0	0	0	104	22	11	1	0	1	1	0	2	0	0	0	5	0	1	249	19	3	1	1	4	0	2	4	1	3	126	4	1
RXH	59	2	3	2	2	0	3	29	5	5	6	2	4	1	0	0	0	1	3	2	2	0	1	0	4	1	4	1	1	10	6	0	6	0	1	1	0	1	3	2	3	0	3	9	7	40	3	37	3
RXK	2	1	1	4	4	6	1	2	2	2	0	1	2	333	4	2	2	0	0	2	4	1	0	2	0	3	3	1	0	3	4	0	1	0	2	0	3	1	4	2	1	0	0	1	4	3	18	0	2
RXL	1	0	0	1	0	15	0	0	1	1	0	1	0	2	10	15	14	0	2	2	8	2	14	1	0	0	0	0	2	1	2	2	1	17	1	6	2	4	1	1	0	0	0	1	0	3	21	0	1
RXN	0	0	0	1	0	5	0	4	0	0	1	1	0	0	2	23	4	0	2	1	5	2	24	1	0	1	3	0	1	3	2	1	3	30	1	3	1	0	0	1	0	1	0	2	3	3	25	0	4
RXP	1	1	0	1	0	1	0	2	0	2	0	0	2	1	0	1	0	0	3	1	11	10	1	3	0	0	0	0	0	0	1	83	3	3	0	0	3	2	0	4	0	0	2	2	1	2	4	2	3
RXQ	4	0	1	10	2	1	4	25	2	23	2	7	3	1	1	1	3	4	12	120	0	4	1	1	6	6	223	4	4	643	5	0	3	1	1	0	0	2	5	7	2	2	2	4	5	20	2	3	44
RXR	1	1	0	1	1	12	0	1	0	0	1	1	1	1	4	7	3	0	0	3	6	5	222	0	2	0	1	0	4	1	1	0	2	13	1	1	2	1	1	0	0	0	0	1	1	2	28	0	1
RXW	1	3	0	8	3	0	1	6	0	0	1	2	3	11	2	5	21	1	1	0	4	3	0	3	3	2	1	1	0	2	4	0	5	4	1	0	0	2	0	0	1	1	1	2	4	1	13	0	2
RYJ	35	4	7	11	7	1	20	456	58	681	217	7	13	1	4	1	0	8	11	51	6	3	2	11	8	12	12	17	29	284	14	0	17	1	55	0	1	1	1527	10	6	9	8	25	19	14	3	32	53
RYR	172	1	2	6	1	0	6	24	2	5	9	1	2	1	0	1	1	5	1	1	2	1	0	1	4	6	1	2	0	27	14	0	5	0	1	1	1	0	4	0	1	1	4	2	1	559	1	1021	4
R1H	15	3	1	12	5	3	272	400	357	21	12	8	2	2	1	0	1	1	9	32	3	4	1	7	9	1	1	316	182	29	8	1	13	0	2592	1	2	1	15	12	17	22	13	40	16	10	2	7	6
RAN	16	0	3	2	0	0	33	262	47	33	12	0	12	0	1	0	0	2	18	49	0	0	1	5	2	6	7	27	19	31	7	0	1	0	52	0	2	2	17	4	1	12	7	17	3	29	2	7	4
RBQ	0	0	0	0	0	0	0	3	0	0	0	0	0	0	411	483	13	0	0	0	0	0	1	0	1	0	0	0	0	1	0	0	1	410	1	1	0	0	0	0	0	0	0	0	0	0	8	0	0
RBS	0	0	0	0	0	1	0	1	0	0	0	0	0	0	174	159	150	0	0	0	3	1	0	0	0	0	0	1	0	0	0	0	1	14	1	0	0	0	0	0	1	0	0	1	0	3	2	0	0
RBV	0	0	0	0	1	3	0	1	0	0	0	0	1	0	18	4	191	0	0	0	3	2	3	0	0	0	1	0	0	0	0	0	0	9	0	1	1	5	0	2	0	0	0	3	0	0	10	0	0
RCU	0	0	0	0	0	11	0	0	1	0	1	0	0	0	0	1	0	2	0	1	23	3	1	1	1	1	0	0	0	0	0	0	4	0	0	132	114	77	1	4	0	2	0	7	0	1	91	1	1
REN	0	0	0	0	0	0	0	0	0	0	0	0	0	0	250	81	8	0	0	0	0	0	0	0	0	0	0	0	0	0	0	0	0	131	0	0	0	0	0	0	0	0	0	0	0	0	0	0	0
REP	0	0	1	1	2	2	0	2	0	0	1	1	0	0	117	250	12	0	0	2	0	1	1	1	0	0	0	0	0	1	0	0	0	354	0	1	0	0	0	0	0	0	0	1	0	0	3	1	0
RET	1	0	0	0	0	2	0	1	0	0	1	0	0	0	220	210	22	0	0	0	0	1	1	0	1	0	0	0	0	0	0	0	1	437	0	0	0	0	0	0	1	0	1	0	0	0	2	0	0
RGM	1	1	1	3	4	2	19	13	4	0	0	3	4	3	1	1	1	1	242	39	4	0	1	468	5	5	9	6	68	6	17	0	5	2	14	0	1	2	3	444	95	239	487	940	4	13	25	5	2
RL1	0	0	0	1	0	0	0	0	0	0	0	0	1	3	4	5	45	0	0	0	0	0	0	0	0	0	0	0	0	0	0	0	1	4	0	0	0	0	0	0	0	0	0	0	1	2	0	0	0
RLU	0	0	0	1	0	2	0	0	1	0	0	0	0	18	0	0	0	1	1	1	1	0	0	0	1	0	2	0	0	1	0	0	1	0	0	0	1	0	2	2	0	0	0	2	2	0	2	0	1
RP4	48	0	6	29	0	1	122	333	310	177	155	3	4	0	6	0	0	5	63	264	2	3	3	19	5	15	23	166	113	87	0	0	17	0	313	1	0	1	70	50	19	38	27	94	11	34	3	24	20
RP6	6	1	0	1	1	0	4	184	66	31	36	3	0	0	0	0	1	0	10	9	1	1	0	2	4	1	0	13	13	4	0	1	1	0	119	1	0	0	37	0	2	0	1	5	3	3	0	5	1
RPC	31	0	0	1	0	0	0	1	1	0	3	0	0	0	0	0	0	0	0	0	0	0	0	0	1	1	0	3	1	3	1	0	1	0	0	0	0	0	1	0	0	0	0	0	1	6	0	2	0
RPY	133	1	3	4	7	0	20	38	13	15	662	14	11	0	0	1	2	7	6	10	3	0	0	0	3	11	15	22	16	130	6	1	6	0	11	0	0	1	82	3	7	9	6	27	11	23	3	23	18
RQ3	0	0	0	14	5	1	0	1	3	1	0	1	1	91	0	1	8	3	0	2	3	1	0	0	0	0	3	0	0	2	0	0	10	0	0	1	21	0	0	4	0	1	0	5	6	4	1	1	3
RRJ	1	0	0	8	1	2	0	0	0	0	0	0	0	48	1	0	2	0	0	1	4	0	0	3	0	0	1	1	0	0	0	0	1	1	0	0	3	5	0	5	1	2	3	23	6	1	9	0	0
RT3	71	3	2	3	10	2	36	166	19	559	119	11	4	2	0	0	1	4	13	288	2	0	1	4	10	11	130	40	56	349	19	0	13	1	42	0	1	2	193	3	3	4	12	12	14	25	1	21	28
R1K	15	0	0	4	5	7	9	773	45	1001	17	3	2	2	3	0	3	5	9	33	2	1	0	6	1	3	15	16	9	77	5	0	8	1	33	0	3	3	184	9	3	6	5	16	6	9	5	2	13
[truncated: 106 more columns]

## Sheet: 1Month
	RA2	RA3	RA4	RA7	RA9	RAE	RAJ	RAL	RAP	RAS	RAX	RBA	RBD	RBK	RBL	RBN	RBT	RBZ	RC1	RC9	RCB	RCD	RCF	RCX	RD1	RD3	RD8	RDD	RDE	RDU	RDZ	RE9	REF	REM	RF4	RFF	RFR	RFS	RFW	RGN	RGP	RGQ	RGR	RGT	RH8	RHM	RHQ	RHU	RHW
RA2	0	0	1	1	0	0	0	10	0	2	18	2	3	0	0	0	0	1	0	0	3	1	0	0	1	3	1	1	0	687	0	0	1	0	1	0	0	1	9	0	2	1	1	0	1	19	2	37	7
RA3	0	0	6	720	4	0	1	1	0	0	0	169	5	1	0	0	0	6	0	0	1	0	0	0	24	0	1	0	0	2	1	0	5	0	0	0	1	0	0	0	0	0	0	1	5	1	1	2	2
RA4	1	6	0	196	0	0	1	2	1	0	0	550	151	0	1	0	0	2	0	0	1	0	0	0	32	7	0	3	0	3	6	0	1	1	0	0	0	0	0	0	0	0	0	5	41	20	0	1	0
RA7	1	1052	150	0	65	0	0	13	0	1	1	375	21	1	0	0	0	64	0	0	1	1	0	1	458	7	0	1	1	5	4	0	131	0	1	0	0	1	0	0	1	1	0	17	159	33	2	0	4
RA9	1	4	2	104	0	1	1	3	2	0	0	16	0	2	1	0	0	13	0	3	2	0	2	0	3	0	0	2	1	4	4	0	13	1	2	1	0	2	0	1	1	0	0	3	435	7	2	4	4
RAE	0	0	0	0	1	0	0	0	0	1	0	1	0	1	0	0	1	1	0	1	25	15	419	0	0	0	1	1	0	0	0	0	1	0	2	3	8	0	2	3	0	0	0	2	1	2	20	1	0
RAJ	0	1	0	0	2	1	0	16	0	0	0	1	0	0	0	0	0	1	0	3	0	0	0	0	0	1	0	808	11	2	0	0	1	0	102	0	0	0	0	0	4	1	1	52	1	0	0	2	3
RAL	5	3	3	6	6	0	16	0	960	45	9	2	3	0	0	0	0	1	4	63	2	0	0	2	7	8	14	23	12	40	1	0	7	2	72	0	0	1	17	8	4	11	4	17	8	3	4	10	14
RAP	0	0	0	0	0	1	2	1085	0	4	3	0	1	0	0	0	0	0	1	2	0	0	0	3	0	2	3	3	0	2	0	0	0	0	21	1	0	0	5	0	0	0	1	6	0	0	0	1	0
RAS	5	1	0	3	0	1	1	80	4	0	8	1	3	0	0	0	0	1	1	6	1	1	0	1	0	1	4	1	0	54	3	0	0	0	4	0	0	0	28	0	0	1	2	3	1	2	0	2	8
RAX	13	0	0	1	2	1	2	13	1	4	0	0	0	0	1	0	0	0	1	2	1	0	0	2	4	3	0	1	1	9	2	0	0	0	3	0	0	0	79	0	0	0	1	2	0	0	3	1	1
RBA	0	101	454	482	12	1	0	3	1	0	0	0	14	1	1	0	1	49	0	1	1	0	0	3	53	3	2	0	1	1	3	1	15	1	0	0	1	0	0	0	0	0	0	1	263	8	0	3	5
RBD	3	0	130	22	0	0	0	2	1	0	1	15	0	2	0	1	1	6	0	1	0	0	0	0	6	325	0	0	0	6	435	0	8	1	2	0	1	3	2	1	0	1	0	1	29	389	2	18	5
RBK	0	3	0	0	2	2	0	0	0	0	0	0	1	0	2	0	1	1	1	0	0	0	0	1	0	0	0	0	0	1	0	1	1	0	1	0	0	0	0	0	0	1	0	1	0	0	2	0	0
RBL	0	0	0	0	0	1	1	1	0	0	0	1	0	0	0	44	14	0	0	0	3	0	0	0	0	0	0	0	0	0	1	0	1	187	0	0	0	0	0	1	0	0	0	4	0	0	10	1	0
RBN	0	0	0	1	0	2	0	0	0	2	0	0	0	0	39	0	3	0	0	1	0	0	0	0	0	0	0	0	0	0	0	0	0	482	1	0	0	0	0	1	0	0	0	0	1	1	5	1	1
RBT	0	0	1	0	0	0	0	0	0	1	0	2	0	2	18	22	0	0	0	0	1	1	0	0	1	0	2	0	0	1	0	0	1	65	0	1	1	1	1	2	0	0	0	0	1	1	9	2	1
RBZ	0	3	3	111	11	0	0	0	0	1	1	49	1	4	0	0	0	0	0	0	1	0	0	0	1	2	2	1	2	7	3	0	12	0	4	0	0	1	0	1	0	0	0	0	1486	5	1	1	3
RC1	1	0	0	0	1	0	0	2	2	1	0	1	0	0	0	1	1	2	0	232	1	1	0	1	1	0	226	0	0	2	0	0	0	0	0	0	1	0	0	10	1	4	3	409	0	0	0	1	0
RC9	2	0	0	0	1	3	0	81	1	2	3	1	1	0	1	0	0	1	221	0	0	0	0	4	0	3	92	2	6	2	1	0	4	0	3	0	1	1	0	6	7	3	1	227	0	0	3	0	2
RCB	1	1	1	2	0	29	0	5	0	0	1	0	2	0	3	2	3	0	1	0	0	211	12	1	0	2	0	0	1	1	1	3	3	0	1	10	5	10	0	3	1	0	0	2	0	1	47	2	2
RCD	0	0	0	1	0	31	0	1	0	0	0	0	1	0	0	0	0	0	0	0	298	0	13	0	0	0	0	1	0	1	0	0	1	0	0	1	3	2	0	1	0	0	0	0	2	0	5	0	1
RCF	0	0	0	0	1	559	0	0	1	0	0	0	0	0	1	1	0	0	0	0	11	21	0	0	0	0	0	0	0	1	0	1	0	0	0	1	1	0	0	1	0	2	0	0	0	0	3	0	0
RCX	0	0	2	0	0	1	1	3	1	2	1	1	1	0	1	0	0	0	6	5	1	0	0	0	0	1	3	2	0	3	0	1	0	0	2	0	0	1	0	84	10	5	25	644	0	2	1	1	3
RD1	1	15	36	597	5	0	1	4	0	2	4	46	5	1	0	0	2	1	0	0	0	2	0	0	0	1	0	1	0	6	4	0	4	0	1	1	0	1	1	0	0	1	0	0	14	13	0	4	5
RD3	5	0	7	8	1	0	2	6	2	0	4	2	272	1	1	0	0	0	0	0	0	0	0	1	3	0	0	1	0	13	2092	1	2	0	0	0	1	1	0	2	1	1	0	3	7	685	0	10	5
RD8	2	1	1	0	0	0	1	19	2	1	0	1	1	0	2	0	1	1	135	74	0	0	1	3	2	0	0	3	1	5	0	0	1	1	2	0	2	0	1	3	1	0	0	17	1	9	0	1	3
RDD	0	0	1	0	0	1	854	28	3	0	1	1	1	0	0	1	0	1	0	2	0	0	0	1	1	3	2	0	350	0	0	0	1	0	215	0	0	1	2	0	5	18	5	47	1	0	2	0	1
RDE	1	1	0	0	0	0	12	8	0	0	0	2	1	0	0	0	1	0	1	12	0	0	0	2	0	2	2	253	0	0	0	1	5	0	125	0	0	0	1	3	5	141	40	291	1	4	0	3	1
RDU	662	0	4	5	4	3	0	40	1	50	9	5	3	0	1	1	0	4	3	2	2	1	1	0	2	3	7	1	5	0	7	0	3	2	5	0	0	1	11	4	0	1	1	7	5	117	1	28	700
RDZ	0	1	10	3	1	0	3	3	0	2	2	3	418	1	1	0	0	0	1	2	0	0	1	1	9	2438	2	1	2	4	0	0	0	0	4	1	0	1	0	0	0	0	1	3	2	458	1	27	2
RE9	0	0	0	0	0	0	0	0	0	0	0	0	0	0	0	0	0	0	0	0	0	0	0	0	1	1	0	0	0	0	0	0	0	0	0	0	0	2	0	0	0	0	0	0	0	0	1	0	0
REF	6	5	1	175	14	0	2	7	2	2	3	20	9	1	1	0	2	12	2	2	1	2	0	1	6	7	3	1	3	4	1	0	0	1	4	5	0	1	2	1	0	2	2	10	47	13	6	5	8
REM	0	0	0	0	0	0	0	0	0	1	0	0	1	0	113	324	17	1	0	0	0	0	0	0	0	0	1	0	1	1	0	0	1	0	0	0	0	1	0	0	0	0	0	4	3	0	8	0	0
RF4	1	0	0	0	0	0	74	61	24	1	2	0	0	1	0	1	0	0	0	1	0	0	0	4	1	1	2	207	97	1	2	0	1	0	0	0	0	0	4	1	4	4	3	14	1	1	0	0	0
RFF	0	0	0	0	1	8	0	0	0	1	0	1	0	0	0	0	0	0	0	0	5	1	1	0	1	0	0	0	0	0	0	0	0	0	0	0	210	8	0	0	0	0	0	0	0	0	1464	2	0
RFR	0	1	0	0	0	5	0	0	0	0	0	0	0	0	1	0	0	1	1	1	3	1	0	0	0	1	0	0	0	0	0	0	0	0	0	212	0	22	0	0	1	0	0	5	0	1	1405	0	1
RFS	0	0	1	0	0	4	0	1	0	0	0	1	2	0	1	0	0	0	0	0	3	1	2	1	0	2	1	0	0	1	0	1	0	0	1	8	19	0	0	0	0	0	1	1	0	0	1059	1	0
RFW	8	0	0	0	1	2	0	23	4	32	89	2	1	0	0	0	0	2	0	2	0	0	0	1	1	0	1	3	2	21	0	0	1	0	1	0	1	0	0	2	0	2	1	1	0	3	0	0	6
RGN	0	1	0	0	0	1	0	6	0	0	0	2	0	1	1	0	0	0	6	7	0	0	0	73	1	0	2	3	2	0	1	0	1	0	0	0	0	0	2	0	6	4	5	657	1	1	8	1	0
RGP	1	0	0	0	0	0	5	1	1	0	1	0	1	0	0	0	0	0	4	5	1	0	0	5	0	1	5	6	10	0	0	0	0	0	7	0	3	3	1	3	0	28	8	153	2	1	3	0	3
RGQ	3	0	0	0	0	0	5	4	0	0	0	1	0	1	1	0	0	0	4	6	3	1	0	6	1	0	0	4	168	1	0	0	2	0	5	0	0	0	0	6	14	0	114	352	1	3	4	1	0
RGR	1	0	0	0	1	0	1	5	2	0	1	0	0	0	0	0	1	0	2	1	1	1	0	18	0	0	0	4	42	0	0	0	1	0	1	0	0	1	0	1	5	127	0	860	0	1	0	0	0
RGT	3	1	1	14	0	2	33	18	5	1	0	1	1	0	4	0	0	0	324	180	1	0	0	559	2	4	11	32	223	8	1	0	7	3	9	0	5	0	2	523	109	332	747	0	8	12	5	2	1
RH8	2	10	35	170	340	1	1	12	0	0	4	231	28	0	1	1	0	2301	1	2	0	0	0	1	9	5	1	0	1	8	2	0	46	3	4	0	1	1	2	0	1	1	0	4	0	5	3	4	9
RHM	11	3	21	29	6	1	0	7	2	4	3	3	318	1	1	3	1	4	0	1	3	0	0	2	18	538	11	2	2	88	355	0	5	0	3	2	0	3	5	1	1	6	1	14	2	0	3	912	28
RHQ	0	3	0	2	1	18	0	4	0	1	2	1	0	0	5	8	10	3	1	3	45	4	8	2	0	3	1	0	0	3	2	0	4	11	1	1215	1166	957	0	5	1	0	0	4	3	2	0	2	0
RHU	27	1	0	3	1	0	2	21	0	6	1	5	15	1	2	0	1	0	1	1	2	0	0	0	1	19	1	1	2	22	15	0	5	0	3	1	0	1	2	2	0	0	0	1	3	1170	2	0	8
RHW	4	1	2	3	2	0	2	13	0	7	2	1	5	0	0	0	0	1	0	2	0	1	0	2	2	6	3	1	1	612	1	0	5	0	0	0	1	0	7	0	3	0	1	0	6	33	2	9	0
RJ1	39	1	4	6	5	5	26	87	36	14	65	4	12	0	1	2	0	2	9	14	3	2	4	9	4	5	12	28	15	44	10	0	11	1	62	0	1	2	24	2	4	20	11	27	12	24	5	16	34
RJ2	5	0	1	0	1	1	2	17	11	3	7	0	1	0	0	3	0	0	3	1	1	0	0	2	1	2	1	6	3	7	1	0	1	0	14	0	1	0	0	2	0	4	0	2	1	2	3	1	1
RJ6	11	0	0	0	2	0	0	7	6	5	11	0	0	0	0	0	0	1	2	2	0	0	0	1	0	2	1	6	2	4	1	0	2	0	1	0	0	0	2	3	1	0	0	4	1	4	2	1	1
RJ7	244	0	2	3	3	0	3	23	8	6	855	3	4	0	0	0	1	1	2	6	2	1	3	2	1	4	1	5	5	227	4	0	4	0	15	0	1	1	49	4	4	4	1	6	9	6	1	15	5
RJC	1	0	1	0	1	0	1	1	0	2	0	1	1	1	1	0	2	1	1	2	1	1	0	1	1	0	0	0	0	1	3	0	1	0	0	0	1	0	0	1	0	0	1	3	1	0	3	2	0
RJD	0	2	0	0	0	0	0	4	0	0	0	0	2	81	0	1	1	0	0	1	0	0	0	1	0	0	0	0	0	0	0	0	0	0	0	1	0	0	1	1	0	0	0	3	1	0	2	0	0
RJE	3	1	0	1	1	2	1	9	0	0	1	5	1	60	13	1	772	3	1	1	0	0	1	2	2	2	0	0	0	1	0	0	5	4	0	1	8	0	0	0	2	0	0	3	2	1	28	1	0
RJF	1	0	0	1	0	0	0	1	1	0	1	1	0	32	3	0	1	0	1	0	2	1	0	0	1	0	0	0	0	0	1	0	3	0	1	1	0	0	0	0	0	0	2	5	0	1	19	2	0
RJL	0	0	0	0	0	2	0	0	0	1	0	1	0	0	0	0	0	0	0	1	40	7	1	0	0	1	1	0	0	0	0	0	1	0	1	10	13	4	0	1	1	1	2	0	0	0	134	2	0
RJN	0	0	0	0	0	0	0	0	0	0	0	0	0	0	11	1	88	0	1	0	1	0	1	0	0	0	0	0	0	1	0	0	0	2	1	0	0	3	0	0	0	0	0	1	0	0	8	0	0
RJR	0	0	1	0	0	1	1	1	0	0	2	1	0	1	505	25	60	0	0	0	0	2	0	0	0	1	0	0	0	0	0	0	2	83	0	0	0	1	0	1	0	0	0	4	2	0	16	2	1
RJZ	17	0	6	5	2	1	14	53	31	30	26	6	5	0	4	0	1	3	12	24	5	0	0	1	4	9	8	84	22	92	12	0	20	0	58	0	0	0	17	5	24	56	4	13	14	19	4	12	13
RK5	1	0	0	0	1	3	0	2	1	2	0	1	0	0	0	0	2	2	0	0	7	1	0	1	1	1	1	1	1	0	0	1	1	0	0	7	3	78	0	2	1	0	0	3	0	0	43	1	0
RK9	3	5	6	187	261	0	1	5	0	0	1	19	8	1	4	0	3	151	2	0	0	0	2	1	8	2	0	0	1	2	0	0	490	1	1	0	0	0	0	1	2	1	1	8	334	10	0	13	6
RKB	2	1	0	2	1	2	2	7	1	1	0	2	3	10	0	1	1	3	1	7	3	0	1	2	0	2	6	1	2	3	5	1	4	0	3	1	2	3	0	3	1	0	2	7	4	1	6	0	1
RKE	0	0	0	3	1	0	5	403	191	7	0	0	0	0	0	0	6	0	0	2	0	0	0	0	1	0	1	1	1	3	0	0	0	1	11	0	0	0	1	2	0	0	0	4	0	2	1	2	0
RL4	0	0	0	1	1	0	0	2	0	1	1	1	1	383	1	0	1	0	0	2	1	0	0	1	0	0	0	1	0	0	1	0	2	1	2	0	0	0	0	0	0	0	0	1	2	1	14	1	0
RLN	0	0	0	0	0	0	0	0	0	0	1	0	0	0	1	0	0	0	0	0	2	2	0	0	0	0	0	0	0	2	0	605	0	0	0	1	0	0	0	0	0	1	0	1	1	0	5	0	1
RLQ	1	0	2	12	1	0	0	1	0	0	1	0	0	1	0	0	0	0	0	0	0	1	0	0	3	0	1	1	1	0	0	0	4	0	2	0	0	0	0	0	1	0	0	0	1	0	1	1	0
RLT	1	0	0	2	0	0	0	1	0	0	0	1	0	2	1	1	1	0	0	2	2	1	0	0	0	0	0	0	0	1	0	0	2	0	1	0	1	1	0	1	0	0	0	0	4	1	0	0	0
RM1	1	0	3	1	0	1	4	7	2	0	1	2	0	1	1	1	0	0	6	5	2	0	1	330	1	0	2	10	33	4	1	0	4	2	3	0	1	2	1	21	771	101	94	468	4	2	10	4	1
RM2	0	0	0	1	1	0	0	2	1	0	0	1	0	0	9	14	90	0	1	1	7	2	5	0	0	0	0	0	2	1	1	0	0	6	0	3	1	2	0	1	0	0	0	0	1	0	19	0	0
RM3	0	0	0	0	0	1	0	1	0	0	0	1	0	0	4	19	41	1	1	0	1	1	1	0	0	0	0	0	0	0	0	0	6	7	0	1	1	2	0	0	0	0	1	3	6	0	15	1	0
RMC	0	0	0	0	1	1	0	0	0	0	0	0	0	0	0	3	3	0	0	1	2	1	1	0	0	0	1	0	1	1	1	0	1	3	0	0	2	0	0	0	0	0	1	3	0	0	10	0	1
RMP	0	0	0	0	0	0	0	0	0	0	0	0	0	0	0	2	4	0	1	0	2	0	1	0	1	0	0	0	1	0	0	0	0	0	0	0	0	0	0	0	0	0	0	0	0	0	17	1	0
RN3	3	4	0	158	1	0	0	23	0	1	1	6	4	2	0	0	0	1	1	2	2	0	0	0	407	3	2	0	2	6	5	0	6	0	0	0	0	2	0	0	0	0	0	2	2	7	0	2	29
RN5	85	0	0	6	3	0	1	3	1	2	4	5	7	0	0	0	1	2	4	0	2	0	0	0	6	5	4	0	6	171	9	1	6	0	0	0	0	1	2	1	0	2	1	1	8	1289	1	173	101
RN7	4	0	0	2	0	0	2	7	1	1	1	2	0	0	0	0	0	1	0	0	1	0	0	1	0	0	0	17	2	2	0	0	1	0	9	0	0	0	3	0	1	0	0	0	0	0	3	0	0
RNA	1	1	0	2	2	0	0	0	3	0	0	1	0	63	4	0	0	3	1	1	0	0	0	0	1	0	2	0	1	2	0	0	3	0	1	1	0	0	0	1	0	1	0	0	8	0	7	0	0
RNL	0	0	0	0	0	5	0	0	0	0	0	0	1	1	1	1	0	0	0	1	3	2	0	0	0	1	0	1	0	0	0	7	0	3	0	1	2	0	0	1	1	1	0	0	1	0	13	0	1
RNQ	1	0	0	1	1	2	2	4	0	1	0	0	5	0	0	0	1	1	14	6	3	0	0	2	0	2	12	1	1	0	0	0	1	0	1	0	1	0	1	20	0	1	0	30	0	0	3	0	2
RNS	0	0	0	2	0	0	1	9	3	4	1	1	2	3	0	0	0	0	30	26	1	1	1	2	0	0	142	2	0	1	0	0	2	0	4	0	0	0	1	9	4	1	1	13	0	4	6	2	0
RNZ	0	3	36	9	2	1	0	0	0	0	0	2	55	0	0	3	1	2	0	2	2	0	0	0	68	62	0	0	2	9	125	0	3	0	1	1	0	1	0	2	1	1	0	1	9	608	1	80	3
RP5	1	0	0	1	0	5	0	1	0	0	1	0	0	0	1	1	0	0	0	0	17	1	1	1	0	1	0	0	1	3	0	0	1	0	0	81	244	29	0	3	1	1	0	1	1	0	1734	0	0
RPA	2	0	0	2	0	1	0	6	0	1	0	0	0	0	0	0	0	0	0	0	1	0	0	2	0	2	2	3	2	2	2	0	0	0	3	0	0	0	0	1	2	2	0	1	2	1	0	0	1
RQ6	1	0	0	2	2	0	1	1	0	0	1	0	0	0	222	670	39	0	0	3	0	2	0	0	0	0	0	0	0	2	2	0	1	768	2	0	3	2	0	1	1	0	0	1	3	3	13	2	0
RQ8	3	0	1	0	0	0	216	22	6	1	1	0	0	0	0	1	1	0	2	7	0	0	0	3	0	2	1	385	765	2	3	0	1	0	191	0	0	0	2	1	3	58	14	120	0	2	0	0	0
RQM	2	1	3	0	0	1	7	39	12	42	57	0	0	0	0	0	3	0	2	1	1	0	0	3	2	1	3	1	6	24	2	0	0	0	6	0	1	0	95	0	0	1	2	1	3	5	3	4	1
RQQ	0	0	0	0	0	0	0	1	0	1	0	0	0	0	1	0	1	0	34	4	0	1	0	13	0	1	6	2	2	1	0	0	0	0	0	0	0	0	0	135	0	1	4	598	0	0	1	0	2
RQW	0	0	0	1	1	1	9	142	69	2	0	0	1	0	0	0	0	0	2	18	0	1	0	2	0	2	0	174	16	3	2	0	0	0	78	0	0	0	1	3	4	2	6	213	0	0	0	0	2
RQX	0	0	1	0	0	0	14	53	100	1	1	0	1	0	0	0	1	0	1	6	1	0	0	0	0	0	0	26	4	0	1	1	1	0	66	0	0	0	3	4	1	1	1	1	0	0	0	0	2
RR1	1	2	0	6	2	5	0	6	0	0	1	2	0	164	3	1	1	3	1	2	4	2	0	3	2	3	4	1	1	4	3	0	8	0	3	1	7	2	3	1	2	0	0	3	8	2	19	0	1
RR7	0	0	0	0	0	0	0	1	0	0	0	0	0	0	0	0	0	0	0	0	3	1	2	0	0	0	0	0	0	2	0	103	0	0	0	0	0	0	0	0	0	0	0	0	0	1	0	0	0
RR8	1	0	0	4	1	886	2	4	0	0	0	1	1	3	4	4	2	0	1	0	699	481	457	0	1	1	1	0	0	3	1	0	5	2	0	55	45	12	1	4	0	1	2	2	1	0	72	0	3
RRF	0	0	0	0	0	1	0	0	0	0	0	0	0	0	2	106	4	0	0	1	0	1	1	0	0	0	1	0	0	0	0	0	0	28	0	1	0	0	0	2	0	0	0	0	0	0	6	0	1
RRK	0	0	0	6	2	1	0	5	0	1	1	5	5	205	1	2	12	2	5	0	1	4	3	1	6	3	1	0	0	3	4	1	6	7	1	0	19	3	0	1	0	1	0	6	8	5	18	0	6
RRV	100	1	3	7	4	3	90	1652	1036	62	47	14	9	1	1	3	4	3	23	146	8	2	1	3	5	13	8	100	59	64	5	1	9	0	159	0	0	0	34	9	5	20	5	29	10	17	5	14	73
RTD	0	0	0	1	0	14	1	3	0	1	1	1	0	0	2	1	1	1	1	1	26	3	14	1	1	2	1	0	0	1	0	350	2	1	1	3	39	4	1	3	2	0	0	6	4	3	16	1	0
RTE	0	6	5	545	7	3	0	10	1	1	2	7	3	0	2	0	2	9	0	0	3	0	1	0	22	1	2	0	0	4	3	2	8	0	1	0	0	1	0	0	0	0	1	1	10	4	2	1	4
RTF	0	0	0	0	0	0	0	0	0	0	0	1	0	0	0	0	0	0	0	0	8	2	2	0	1	0	0	0	0	0	2	19	1	2	1	0	1	0	0	2	0	0	0	0	0	1	3	0	1
RTG	1	0	1	2	1	0	1	4	0	4	1	0	0	4	1	1	5	0	1	1	1	1	0	2	1	0	2	1	1	1	0	0	6	0	0	2	6	131	0	1	2	0	0	6	2	0	66	1	0
RTH	11	7	3	27	3	1	6	22	3	5	1	15	19	1	1	1	4	5	14	22	4	1	0	3	17	11	768	1	4	431	13	0	10	1	2	0	3	2	2	6	5	1	2	16	12	73	11	23	802
RTK	487	0	0	2	0	0	0	10	1	5	47	3	1	1	0	0	0	0	1	4	0	0	2	0	3	4	3	0	0	184	1	0	2	0	2	1	0	2	112	1	0	1	0	0	2	4	1	5	7
RTP	344	0	0	1	1	0	0	10	1	2	5	3	2	1	0	1	0	1	2	0	0	0	0	1	2	1	1	1	6	14	4	0	3	0	2	0	0	0	0	1	1	0	1	5	1	9	0	12	4
RTR	0	0	0	0	1	5	0	1	1	0	1	0	0	0	1	3	1	1	0	0	200	56	1	0	0	0	1	0	1	1	3	13	1	3	1	1	0	2	1	1	1	0	0	1	1	2	9	1	0
RTX	3	0	1	2	0	4	1	2	0	0	0	4	0	0	5	8	2	0	0	2	7	2	9	0	0	3	0	0	0	0	0	1	2	5	2	1	2	1	0	2	1	0	0	3	1	0	4	1	0
RVJ	2	370	85	2368	11	1	0	8	0	2	0	173	20	2	0	1	1	9	0	0	1	2	0	1	413	2	1	1	0	2	5	0	84	2	0	0	0	0	1	1	3	0	0	5	60	4	0	5	10
RVR	130	0	0	1	1	0	1	6	0	3	156	2	1	0	1	0	0	0	1	1	0	0	0	1	1	3	1	0	2	51	1	0	1	0	2	0	0	0	10	0	0	2	0	3	6	1	0	3	4
RVV	2	0	1	1	3	1	7	61	1	0	2	2	1	0	1	1	1	0	0	5	1	0	0	0	1	5	0	6	3	12	1	1	2	1	9	0	0	0	2	3	3	4	0	7	2	7	1	6	3
RVW	0	0	0	0	0	1	0	0	0	0	0	1	0	0	0	0	2	0	0	1	8	1	0	0	2	0	1	0	1	0	0	4	1	0	0	0	3	0	0	0	0	0	0	1	0	1	1	1	1
RVY	0	0	0	0	1	0	0	1	0	0	0	0	0	0	17	71	3	0	0	0	0	0	1	0	0	1	0	0	0	0	1	0	0	416	0	0	0	0	0	0	0	0	0	0	0	0	6	0	0
RW3	3	0	0	4	2	15	0	7	1	1	0	0	1	0	15	15	39	1	0	6	6	3	13	2	3	1	2	2	0	3	0	0	3	8	1	4	2	0	1	4	0	2	0	1	9	0	32	1	2
RW6	0	0	0	0	1	7	1	3	1	1	1	1	0	3	3	3	6	0	1	0	2	2	3	0	0	0	0	1	0	1	0	1	1	4	3	1	1	2	0	0	0	0	0	1	0	0	26	0	0
RWA	2	0	0	0	1	11	0	1	0	0	0	0	0	0	0	2	0	0	0	0	742	6	2	0	1	0	0	0	0	0	1	1	2	0	0	4	12	5	0	2	0	0	0	4	1	0	27	1	1
RWD	0	0	0	1	2	3	1	7	2	1	1	0	2	0	0	0	0	2	4	1	7	4	0	47	1	0	1	0	1	3	1	1	2	0	2	6	12	16	2	140	1	1	0	28	0	1	135	2	3
RWE	2	0	2	0	2	4	1	6	2	1	1	4	5	4	2	2	1	0	2	2	2	2	1	3	1	3	7	0	5	3	0	0	5	1	6	1	10	5	2	180	18	6	2	16	1	2	58	6	2
RWF	1	1	0	2	1	0	2	9	1	0	0	0	0	0	0	0	0	1	1	2	0	0	0	0	0	1	2	3	2	3	2	0	1	0	1	0	0	0	0	2	1	1	0	3	4	4	0	2	2
RWG	1	0	0	1	1	0	3	229	7	59	2	0	1	0	1	0	0	0	2	222	1	0	0	0	0	0	12	4	3	10	3	0	5	1	1	0	1	0	3	2	3	0	0	26	2	2	1	3	2
RWH	0	1	0	0	1	1	3	196	18	111	2	2	1	0	1	0	0	2	120	272	0	1	0	1	0	0	5	6	5	26	4	0	5	0	3	0	1	0	1	3	6	4	2	386	3	0	3	1	2
RWJ	0	0	0	0	2	0	0	0	0	0	1	0	0	1	2	4	26	0	0	0	4	1	1	1	0	0	0	0	1	1	0	0	1	1	0	2	0	10	0	0	1	0	0	0	0	2	20	0	2
RWP	0	5	1	12	4	0	0	2	0	0	0	4	2	12	6	1	2	4	1	0	1	1	1	1	3	3	0	0	1	1	4	0	3	0	0	0	4	0	1	3	0	1	0	2	4	0	3	2	0
RWW	0	0	0	0	0	0	0	1	0	0	0	1	0	1	27	500	45	0	0	0	1	0	0	0	0	0	0	0	0	0	0	0	1	112	0	1	0	0	0	0	0	0	0	0	0	0	3	1	0
RWY	0	0	1	0	0	390	0	2	0	0	0	0	0	0	0	1	1	0	0	0	17	9	20	0	0	1	2	0	2	1	0	1	0	0	1	23	8	2	0	1	0	1	0	1	0	0	41	0	4
RX1	1	1	1	2	2	6	1	4	1	2	1	0	1	1	2	2	5	1	3	4	6	1	1	4	0	2	3	4	0	3	3	1	8	0	0	6	16	63	1	40	6	3	4	52	1	1	79	4	2
RXC	39	1	0	3	0	2	1	19	3	0	0	0	1	1	0	1	1	0	1	3	1	0	0	3	1	3	2	1	1	9	3	0	0	0	3	0	0	1	2	1	0	2	1	3	5	3	2	5	2
RXF	0	1	0	1	2	94	0	1	0	0	0	0	1	1	2	1	1	0	0	0	57	13	3	1	0	0	1	0	0	0	0	0	3	0	0	115	11	3	1	0	4	0	1	4	1	1	78	1	1
RXH	32	1	2	1	1	0	2	17	2	5	1	0	3	0	0	0	0	1	2	1	1	0	0	0	2	0	3	1	0	7	4	0	4	0	1	1	0	0	2	1	2	0	2	6	3	36	2	22	1
RXK	1	1	1	4	2	3	1	1	0	1	0	1	1	167	3	1	1	0	0	1	2	1	0	2	0	3	3	1	0	2	4	0	0	0	2	0	2	1	1	1	0	0	0	0	2	1	13	0	2
RXL	0	0	0	1	0	10	0	0	0	1	0	1	0	1	9	10	12	0	2	2	4	2	11	0	0	0	0	0	0	1	1	1	1	7	1	6	1	2	0	1	0	0	0	0	0	3	12	0	1
RXN	0	0	0	1	0	1	0	1	0	0	1	1	0	0	1	12	1	0	1	1	4	2	19	0	0	0	0	0	0	1	1	1	3	14	0	1	0	0	0	1	0	0	0	1	1	1	16	0	2
RXP	1	0	0	0	0	1	0	0	0	1	0	0	0	1	0	1	0	0	0	0	5	8	1	2	0	0	0	0	0	0	1	38	2	2	0	0	2	2	0	3	0	0	2	2	1	1	3	0	1
RXQ	3	0	1	4	2	0	3	12	2	14	0	3	1	0	0	0	1	1	7	65	0	2	1	1	3	5	119	2	0	388	1	0	1	1	1	0	0	2	4	4	0	2	1	2	2	18	1	1	25
RXR	1	1	0	1	1	7	0	1	0	0	1	1	0	1	2	3	2	0	0	1	3	2	103	0	1	0	0	0	2	0	1	0	1	7	0	1	2	1	1	0	0	0	0	0	0	1	10	0	1
RXW	0	0	0	5	1	0	1	2	0	0	0	0	3	7	2	3	11	0	0	0	2	1	0	2	1	2	1	0	0	0	2	0	4	4	1	0	0	2	0	0	1	0	1	0	3	0	4	0	1
RYJ	24	4	5	7	3	1	9	283	37	459	129	4	5	1	2	0	0	6	9	37	3	0	1	9	4	4	7	16	20	187	7	0	8	0	39	0	0	1	1082	6	4	3	4	16	15	11	3	21	35
RYR	102	0	1	4	0	0	4	19	1	3	4	1	1	0	0	0	0	2	0	1	0	0	0	0	3	4	0	0	0	15	9	0	2	0	0	0	1	0	3	0	0	0	3	2	1	447	0	622	2
R1H	8	0	1	9	3	1	199	259	227	14	8	6	2	1	1	0	1	1	8	22	2	0	1	6	5	1	0	250	132	22	3	0	8	0	1703	0	1	0	7	6	11	20	8	25	10	5	2	4	4
RAN	7	0	1	2	0	0	19	179	28	17	9	0	6	0	1	0	0	1	12	29	0	0	1	2	0	4	3	12	16	17	3	0	1	0	28	0	2	0	8	4	1	6	4	9	2	18	1	3	3
RBQ	0	0	0	0	0	0	0	1	0	0	0	0	0	0	282	340	10	0	0	0	0	0	1	0	1	0	0	0	0	1	0	0	1	280	0	1	0	0	0	0	0	0	0	0	0	0	4	0	0
RBS	0	0	0	0	0	1	0	0	0	0	0	0	0	0	125	90	115	0	0	0	3	1	0	0	0	0	0	1	0	0	0	0	0	5	1	0	0	0	0	0	1	0	0	1	0	3	2	0	0
RBV	0	0	0	0	1	0	0	1	0	0	0	0	1	0	15	2	125	0	0	0	1	1	2	0	0	0	1	0	0	0	0	0	0	5	0	1	1	4	0	2	0	0	0	1	0	0	7	0	0
RCU	0	0	0	0	0	5	0	0	1	0	1	0	0	0	0	1	0	0	0	0	16	3	0	0	1	1	0	0	0	0	0	0	2	0	0	80	73	45	1	3	0	1	0	4	0	1	63	1	1
REN	0	0	0	0	0	0	0	0	0	0	0	0	0	0	191	54	7	0	0	0	0	0	0	0	0	0	0	0	0	0	0	0	0	87	0	0	0	0	0	0	0	0	0	0	0	0	0	0	0
REP	0	0	1	1	2	1	0	0	0	0	0	1	0	0	77	129	11	0	0	0	0	0	1	0	0	0	0	0	0	0	0	0	0	176	0	0	0	0	0	0	0	0	0	0	0	0	1	1	0
RET	1	0	0	0	0	1	0	1	0	0	0	0	0	0	135	144	14	0	0	0	0	1	1	0	0	0	0	0	0	0	0	0	1	289	0	0	0	0	0	0	1	0	0	0	0	0	1	0	0
RGM	0	0	1	2	1	0	12	9	2	0	0	0	1	3	0	1	0	1	145	22	0	0	1	286	4	4	8	3	34	2	12	0	5	2	7	0	0	0	3	258	58	153	322	601	1	6	11	4	2
RL1	0	0	0	0	0	0	0	0	0	0	0	0	1	1	2	3	25	0	0	0	0	0	0	0	0	0	0	0	0	0	0	0	0	1	0	0	0	0	0	0	0	0	0	0	1	0	0	0	0
RLU	0	0	0	0	0	2	0	0	0	0	0	0	0	12	0	0	0	0	1	0	0	0	0	0	0	0	2	0	0	1	0	0	1	0	0	0	1	0	1	0	0	0	0	1	1	0	2	0	0
RP4	41	0	4	22	0	1	98	264	239	151	143	1	1	0	3	0	0	3	48	196	0	2	3	15	1	12	18	132	78	64	0	0	11	0	266	1	0	0	58	33	16	29	23	83	5	25	3	16	10
RP6	3	0	0	0	1	0	3	89	21	12	13	3	0	0	0	0	0	0	5	3	1	0	0	0	2	0	0	3	6	1	0	0	1	0	41	1	0	0	10	0	1	0	1	4	1	2	0	3	1
RPC	18	0	0	1	0	0	0	0	0	0	1	0	0	0	0	0	0	0	0	0	0	0	0	0	1	1	0	2	0	2	1	0	0	0	0	0	0	0	1	0	0	0	0	0	0	3	0	0	0
RPY	108	1	1	2	6	0	13	36	11	12	547	9	8	0	0	1	2	2	5	7	3	0	0	0	3	10	13	18	14	109	4	1	5	0	9	0	0	1	60	2	5	8	6	26	8	12	2	19	11
RQ3	0	0	0	9	4	0	0	1	0	1	0	0	0	59	0	1	4	3	0	0	3	1	0	0	0	0	2	0	0	2	0	0	7	0	0	1	20	0	0	4	0	0	0	4	5	2	1	0	2
RRJ	1	0	0	6	1	0	0	0	0	0	0	0	0	31	1	0	1	0	0	0	3	0	0	3	0	0	1	0	0	0	0	0	1	1	0	0	2	4	0	3	1	2	1	20	4	1	6	0	0
RT3	38	3	0	2	7	2	22	82	12	363	64	10	2	2	0	0	1	1	8	193	1	0	0	2	7	6	85	22	27	208	11	0	5	1	23	0	1	0	151	2	1	3	6	8	9	14	0	8	14
R1K	7	0	0	3	3	3	4	465	22	675	7	1	0	1	2	0	1	1	5	13	0	1	0	3	1	0	3	8	5	35	3	0	4	0	17	0	3	3	103	7	3	4	4	11	5	7	3	0	7
[truncated: 106 more columns]

## Sheet: 1Week
	RA2	RA3	RA4	RA7	RA9	RAE	RAJ	RAL	RAP	RAS	RAX	RBA	RBD	RBK	RBL	RBN	RBT	RBZ	RC1	RC9	RCB	RCD	RCF	RCX	RD1	RD3	RD8	RDD	RDE	RDU	RDZ	RE9	REF	REM	RF4	RFF	RFR	RFS	RFW	RGN	RGP	RGQ	RGR	RGT	RH8	RHM	RHQ	RHU	RHW
RA2	0	0	0	0	0	0	0	7	0	2	9	0	1	0	0	0	0	0	0	0	1	0	0	0	0	3	0	1	0	313	0	0	0	0	1	0	0	1	6	0	0	0	0	0	0	11	1	16	4
RA3	0	0	3	469	0	0	0	0	0	0	0	95	3	1	0	0	0	2	0	0	1	0	0	0	12	0	1	0	0	2	0	0	1	0	0	0	1	0	0	0	0	0	0	0	5	1	0	1	1
RA4	0	5	0	136	0	0	0	2	0	0	0	336	91	0	0	0	0	1	0	0	1	0	0	0	14	4	0	1	0	2	2	0	0	0	0	0	0	0	0	0	0	0	0	4	30	15	0	1	0
RA7	0	793	78	0	46	0	0	5	0	0	0	218	14	0	0	0	0	40	0	0	0	0	0	0	268	1	0	0	0	2	1	0	89	0	1	0	0	1	0	0	1	0	0	13	117	18	0	0	4
RA9	1	2	2	81	0	0	0	0	0	0	0	11	0	1	1	0	0	9	0	1	1	0	0	0	1	0	0	0	1	1	1	0	11	0	1	1	0	0	0	1	1	0	0	0	259	4	0	2	2
RAE	0	0	0	0	1	0	0	0	0	1	0	1	0	0	0	0	0	0	0	0	14	7	194	0	0	0	0	0	0	0	0	0	1	0	2	2	6	0	1	3	0	0	0	2	0	1	14	1	0
RAJ	0	1	0	0	0	1	0	6	0	0	0	0	0	0	0	0	0	0	0	3	0	0	0	0	0	1	0	408	5	0	0	0	0	0	71	0	0	0	0	0	0	0	1	32	0	0	0	1	1
RAL	3	1	3	3	1	0	7	0	492	23	1	1	2	0	0	0	0	0	2	27	2	0	0	1	5	7	6	10	3	14	0	0	2	1	30	0	0	0	6	3	0	4	1	10	6	2	4	6	8
RAP	0	0	0	0	0	1	2	692	0	2	1	0	1	0	0	0	0	0	1	1	0	0	0	0	0	0	1	3	0	1	0	0	0	0	17	0	0	0	3	0	0	0	0	5	0	0	0	0	0
RAS	4	0	0	2	0	1	0	50	1	0	6	1	1	0	0	0	0	0	1	3	1	1	0	1	0	1	1	0	0	26	1	0	0	0	2	0	0	0	15	0	0	0	1	3	1	0	0	1	3
RAX	7	0	0	0	0	1	1	7	0	4	0	0	0	0	0	0	0	0	1	0	1	0	0	0	1	1	0	0	0	3	1	0	0	0	2	0	0	0	25	0	0	0	1	1	0	0	2	0	0
RBA	0	44	226	332	6	0	0	2	0	0	0	0	9	0	0	0	1	32	0	0	0	0	0	0	27	2	1	0	1	0	2	0	7	1	0	0	0	0	0	0	0	0	0	0	180	2	0	2	3
RBD	0	0	64	16	0	0	0	2	0	0	0	10	0	2	0	0	0	5	0	1	0	0	0	0	4	202	0	0	0	3	324	0	3	0	1	0	0	2	2	1	0	1	0	1	13	293	2	14	2
RBK	0	0	0	0	2	1	0	0	0	0	0	0	0	0	2	0	0	0	0	0	0	0	0	0	0	0	0	0	0	1	0	0	0	0	1	0	0	0	0	0	0	1	0	1	0	0	2	0	0
RBL	0	0	0	0	0	0	1	0	0	0	0	0	0	0	0	24	7	0	0	0	2	0	0	0	0	0	0	0	0	0	1	0	0	73	0	0	0	0	0	1	0	0	0	1	0	0	4	0	0
RBN	0	0	0	1	0	2	0	0	0	1	0	0	0	0	27	0	3	0	0	1	0	0	0	0	0	0	0	0	0	0	0	0	0	317	0	0	0	0	0	0	0	0	0	0	1	0	4	0	1
RBT	0	0	0	0	0	0	0	0	0	1	0	0	0	1	14	19	0	0	0	0	0	1	0	0	1	0	1	0	0	0	0	0	0	45	0	1	1	1	0	2	0	0	0	0	0	1	2	0	0
RBZ	0	0	1	83	6	0	0	0	0	0	0	32	1	1	0	0	0	0	0	0	1	0	0	0	1	1	1	0	1	3	2	0	6	0	2	0	0	1	0	0	0	0	0	0	1069	4	0	1	2
RC1	1	0	0	0	1	0	0	0	2	0	0	0	0	0	0	0	0	2	0	167	0	0	0	0	0	0	184	0	0	0	0	0	0	0	0	0	0	0	0	6	1	2	1	270	0	0	0	0	0
RC9	0	0	0	0	0	1	0	46	0	1	1	0	1	0	0	0	0	0	143	0	0	0	0	1	0	2	58	2	3	1	0	0	2	0	3	0	1	1	0	3	2	1	0	174	0	0	2	0	1
RCB	1	0	0	0	0	21	0	3	0	0	1	0	1	0	0	0	1	0	0	0	0	110	7	0	0	1	0	0	1	0	0	2	1	0	0	6	2	5	0	1	0	0	0	2	0	1	28	1	0
RCD	0	0	0	0	0	20	0	1	0	0	0	0	0	0	0	0	0	0	0	0	201	0	7	0	0	0	0	1	0	0	0	0	0	0	0	1	0	1	0	1	0	0	0	0	1	0	1	0	0
RCF	0	0	0	0	1	291	0	0	0	0	0	0	0	0	0	1	0	0	0	0	3	6	0	0	0	0	0	0	0	0	0	1	0	0	0	1	1	0	0	1	0	1	0	0	0	0	3	0	0
RCX	0	0	1	0	0	0	1	2	0	0	0	0	1	0	1	0	0	0	5	4	0	0	0	0	0	1	1	0	0	1	0	1	0	0	2	0	0	1	0	31	7	2	11	466	0	1	0	0	2
RD1	0	8	13	425	4	0	1	4	0	1	1	20	2	0	0	0	0	0	0	0	0	1	0	0	0	1	0	1	0	2	0	0	1	0	0	0	0	1	1	0	0	1	0	0	4	5	0	0	5
RD3	2	0	2	4	1	0	0	5	1	0	1	0	167	1	1	0	0	0	0	0	0	0	0	1	1	0	0	0	0	3	1184	1	1	0	0	0	0	0	0	1	1	1	0	3	3	482	0	8	5
RD8	1	0	0	0	0	0	1	11	1	0	0	1	0	0	0	0	1	0	67	31	0	0	1	1	1	0	0	0	1	4	0	0	0	0	0	0	1	0	1	2	1	0	0	11	0	8	0	1	3
RDD	0	0	0	0	0	0	456	16	3	0	1	0	0	0	0	0	0	0	0	2	0	0	0	1	0	2	1	0	286	0	0	0	0	0	123	0	0	0	1	0	3	13	5	36	0	0	2	0	0
RDE	1	0	0	0	0	0	6	6	0	0	0	2	1	0	0	0	0	0	1	10	0	0	0	1	0	0	1	172	0	0	0	1	2	0	94	0	0	0	0	2	2	73	18	199	0	3	0	1	0
RDU	256	0	1	0	1	1	0	15	0	19	5	1	2	0	1	1	0	1	1	0	1	1	0	0	2	1	2	0	1	0	0	0	0	0	3	0	0	1	6	1	0	0	1	4	1	82	0	18	406
RDZ	0	0	4	0	0	0	0	1	0	2	2	1	315	0	1	0	0	0	0	1	0	0	1	0	4	1469	0	0	2	2	0	0	0	0	0	0	0	0	0	0	0	0	0	1	1	309	0	18	1
RE9	0	0	0	0	0	0	0	0	0	0	0	0	0	0	0	0	0	0	0	0	0	0	0	0	1	1	0	0	0	0	0	0	0	0	0	0	0	1	0	0	0	0	0	0	0	0	1	0	0
REF	5	1	1	140	11	0	0	2	2	1	2	10	6	0	1	0	1	5	0	0	1	1	0	0	4	5	1	1	1	3	1	0	0	0	2	2	0	1	1	1	0	2	0	6	33	10	3	3	5
REM	0	0	0	0	0	0	0	0	0	1	0	0	1	0	59	164	10	1	0	0	0	0	0	0	0	0	0	0	1	0	0	0	0	0	0	0	0	1	0	0	0	0	0	0	3	0	2	0	0
RF4	1	0	0	0	0	0	50	35	16	0	1	0	0	0	0	1	0	0	0	1	0	0	0	1	1	0	2	111	71	1	1	0	0	0	0	0	0	0	3	0	0	1	0	10	1	0	0	0	0
RFF	0	0	0	0	0	6	0	0	0	1	0	0	0	0	0	0	0	0	0	0	1	0	0	0	0	0	0	0	0	0	0	0	0	0	0	0	54	8	0	0	0	0	0	0	0	0	928	0	0
RFR	0	0	0	0	0	4	0	0	0	0	0	0	0	0	0	0	0	0	0	0	1	1	0	0	0	0	0	0	0	0	0	0	0	0	0	65	0	9	0	0	1	0	0	5	0	1	770	0	0
RFS	0	0	1	0	0	4	0	1	0	0	0	0	0	0	1	0	0	0	0	0	2	1	2	0	0	1	1	0	0	0	0	0	0	0	0	6	14	0	0	0	0	0	0	0	0	0	639	0	0
RFW	4	0	0	0	0	1	0	17	3	20	35	1	1	0	0	0	0	0	0	2	0	0	0	0	0	0	1	1	1	14	0	0	1	0	0	0	0	0	0	2	0	2	1	1	0	3	0	0	2
RGN	0	0	0	0	0	0	0	3	0	0	0	2	0	0	0	0	0	0	4	6	0	0	0	26	1	0	1	0	0	0	0	0	0	0	0	0	0	0	1	0	4	2	3	400	0	1	4	0	0
RGP	0	0	0	0	0	0	3	0	0	0	0	0	1	0	0	0	0	0	4	2	0	0	0	3	0	0	4	3	5	0	0	0	0	0	3	0	1	1	0	3	0	14	4	123	1	0	2	0	3
RGQ	2	0	0	0	0	0	5	2	0	0	0	0	0	0	0	0	0	0	3	4	1	0	0	2	0	0	0	1	86	1	0	0	1	0	4	0	0	0	0	2	6	0	44	209	0	2	2	1	0
RGR	1	0	0	0	0	0	1	2	0	0	1	0	0	0	0	0	0	0	0	1	1	0	0	7	0	0	0	0	26	0	0	0	1	0	0	0	0	0	0	0	3	62	0	561	0	1	0	0	0
RGT	1	0	1	9	0	1	22	11	3	0	0	0	0	0	0	0	0	0	191	120	0	0	0	390	1	3	7	22	136	5	0	0	5	0	4	0	5	0	1	310	77	200	463	0	6	9	1	0	0
RH8	1	5	23	131	147	1	0	10	0	0	2	127	15	0	1	1	0	1888	1	0	0	0	0	0	5	4	0	0	0	2	2	0	24	3	3	0	0	0	1	0	0	1	0	3	0	3	0	4	8
RHM	4	2	15	15	4	0	0	1	1	1	2	2	237	0	0	2	1	3	0	1	3	0	0	1	13	349	6	2	0	67	200	0	3	0	1	0	0	2	3	1	0	3	1	9	1	0	1	609	14
RHQ	0	2	0	0	1	12	0	2	0	0	0	0	0	0	1	7	3	1	0	1	17	1	5	1	0	1	0	0	0	0	0	0	1	3	0	713	632	559	0	4	0	0	0	2	1	0	0	0	0
RHU	8	0	0	1	0	0	1	10	0	4	1	3	9	0	1	0	1	0	1	0	0	0	0	0	1	8	0	1	0	11	4	0	2	0	0	1	0	0	2	2	0	0	0	1	3	778	0	0	6
RHW	1	1	0	3	0	0	1	8	0	4	1	0	3	0	0	0	0	1	0	1	0	0	0	1	1	2	2	1	1	341	0	0	3	0	0	0	0	0	4	0	3	0	1	0	4	25	1	7	0
RJ1	22	0	1	4	3	3	12	46	18	9	46	0	10	0	0	0	0	1	3	9	0	1	3	2	3	2	5	15	9	26	4	0	9	1	31	0	1	2	16	1	3	9	10	17	9	10	4	7	11
RJ2	3	0	1	0	0	0	1	10	6	1	7	0	0	0	0	2	0	0	0	0	0	0	0	1	0	1	1	4	3	5	0	0	0	0	8	0	1	0	0	0	0	1	0	1	0	1	1	1	1
RJ6	8	0	0	0	0	0	0	4	2	4	6	0	0	0	0	0	0	0	0	0	0	0	0	1	0	0	0	2	0	3	1	0	2	0	0	0	0	0	1	0	0	0	0	2	0	3	1	1	1
RJ7	173	0	1	1	2	0	1	14	3	6	605	2	2	0	0	0	0	0	0	2	2	1	1	0	0	0	1	3	3	146	3	0	3	0	9	0	1	1	27	2	1	3	1	3	6	3	0	6	3
RJC	1	0	1	0	0	0	1	1	0	1	0	0	0	0	1	0	0	0	1	2	0	1	0	1	0	0	0	0	0	0	1	0	1	0	0	0	0	0	0	0	0	0	0	2	0	0	1	0	0
RJD	0	0	0	0	0	0	0	2	0	0	0	0	1	34	0	0	0	0	0	0	0	0	0	0	0	0	0	0	0	0	0	0	0	0	0	1	0	0	0	1	0	0	0	0	0	0	0	0	0
RJE	2	0	0	0	0	0	1	8	0	0	0	5	1	29	9	0	522	1	1	0	0	0	0	2	1	0	0	0	0	1	0	0	1	2	0	1	7	0	0	0	2	0	0	1	1	1	18	0	0
RJF	1	0	0	0	0	0	0	1	0	0	1	0	0	14	3	0	0	0	1	0	0	0	0	0	0	0	0	0	0	0	0	0	2	0	0	1	0	0	0	0	0	0	1	4	0	0	14	0	0
RJL	0	0	0	0	0	1	0	0	0	0	0	0	0	0	0	0	0	0	0	1	17	4	1	0	0	0	1	0	0	0	0	0	0	0	0	8	11	3	0	0	0	0	1	0	0	0	95	0	0
RJN	0	0	0	0	0	0	0	0	0	0	0	0	0	0	10	0	44	0	0	0	0	0	1	0	0	0	0	0	0	0	0	0	0	1	0	0	0	0	0	0	0	0	0	0	0	0	4	0	0
RJR	0	0	0	0	0	0	1	0	0	0	0	1	0	1	369	10	22	0	0	0	0	1	0	0	0	1	0	0	0	0	0	0	1	52	0	0	0	0	0	0	0	0	0	1	1	0	9	0	1
RJZ	10	0	5	2	0	0	7	25	12	22	16	3	4	0	3	0	0	2	6	17	3	0	0	1	3	4	6	65	10	61	2	0	5	0	33	0	0	0	10	3	18	39	0	7	7	10	4	8	6
RK5	0	0	0	0	0	2	0	0	0	0	0	0	0	0	0	0	0	1	0	0	6	1	0	0	0	0	1	0	1	0	0	1	0	0	0	5	1	39	0	0	0	0	0	2	0	0	32	1	0
RK9	1	1	2	150	142	0	1	2	0	0	1	11	2	1	1	0	0	103	1	0	0	0	0	0	4	1	0	0	0	1	0	0	293	1	0	0	0	0	0	0	1	1	0	4	229	6	0	5	1
RKB	1	0	0	1	0	1	2	2	1	1	0	0	0	6	0	0	1	3	0	6	2	0	1	1	0	1	3	1	0	2	2	1	1	0	3	0	1	2	0	1	0	0	1	2	1	1	3	0	1
RKE	0	0	0	1	0	0	2	244	75	2	0	0	0	0	0	0	2	0	0	1	0	0	0	0	0	0	0	0	1	1	0	0	0	1	5	0	0	0	0	0	0	0	0	2	0	1	1	1	0
RL4	0	0	0	0	0	0	0	0	0	0	0	0	1	185	1	0	0	0	0	0	1	0	0	0	0	0	0	1	0	0	1	0	0	0	1	0	0	0	0	0	0	0	0	1	1	0	9	0	0
RLN	0	0	0	0	0	0	0	0	0	0	1	0	0	0	0	0	0	0	0	0	1	0	0	0	0	0	0	0	0	1	0	286	0	0	0	1	0	0	0	0	0	0	0	0	0	0	2	0	0
RLQ	0	0	0	6	0	0	0	0	0	0	1	0	0	1	0	0	0	0	0	0	0	1	0	0	1	0	1	0	0	0	0	0	3	0	2	0	0	0	0	0	1	0	0	0	0	0	1	0	0
RLT	0	0	0	1	0	0	0	0	0	0	0	0	0	1	1	1	0	0	0	1	0	0	0	0	0	0	0	0	0	0	0	0	1	0	1	0	0	0	0	1	0	0	0	0	1	1	0	0	0
RM1	0	0	1	0	0	0	2	6	2	0	0	0	0	0	1	0	0	0	6	2	0	0	0	141	0	0	0	7	19	4	0	0	1	1	1	0	0	1	0	12	445	60	57	330	3	1	8	2	0
RM2	0	0	0	0	0	0	0	0	0	0	0	1	0	0	3	5	42	0	0	1	3	1	2	0	0	0	0	0	1	0	0	0	0	5	0	2	1	1	0	0	0	0	0	0	1	0	11	0	0
RM3	0	0	0	0	0	1	0	0	0	0	0	0	0	0	1	11	22	1	0	0	0	0	0	0	0	0	0	0	0	0	0	0	6	3	0	0	1	2	0	0	0	0	0	2	5	0	7	0	0
RMC	0	0	0	0	0	1	0	0	0	0	0	0	0	0	0	0	1	0	0	0	1	0	0	0	0	0	0	0	1	1	0	0	0	1	0	0	2	0	0	0	0	0	1	2	0	0	6	0	1
RMP	0	0	0	0	0	0	0	0	0	0	0	0	0	0	0	1	0	0	0	0	0	0	1	0	0	0	0	0	0	0	0	0	0	0	0	0	0	0	0	0	0	0	0	0	0	0	10	0	0
RN3	0	2	0	124	0	0	0	11	0	1	1	1	3	2	0	0	0	1	0	1	0	0	0	0	263	1	1	0	0	2	2	0	3	0	0	0	0	1	0	0	0	0	0	1	2	5	0	0	9
RN5	27	0	0	4	0	0	0	1	1	1	2	4	3	0	0	0	1	1	0	0	1	0	0	0	4	3	1	0	4	109	6	0	3	0	0	0	0	1	0	1	0	0	1	0	5	763	0	114	39
RN7	1	0	0	1	0	0	0	7	0	1	0	1	0	0	0	0	0	0	0	0	0	0	0	1	0	0	0	7	0	1	0	0	0	0	3	0	0	0	2	0	0	0	0	0	0	0	1	0	0
RNA	0	1	0	0	1	0	0	0	1	0	0	1	0	27	3	0	0	1	0	0	0	0	0	0	1	0	2	0	1	2	0	0	0	0	0	0	0	0	0	0	0	0	0	0	5	0	5	0	0
RNL	0	0	0	0	0	3	0	0	0	0	0	0	1	0	1	1	0	0	0	0	0	0	0	0	0	0	0	1	0	0	0	3	0	1	0	0	2	0	0	0	0	1	0	0	1	0	11	0	1
RNQ	1	0	0	1	0	0	1	1	0	0	0	0	0	0	0	0	0	1	7	3	1	0	0	2	0	0	6	1	1	0	0	0	1	0	0	0	0	0	0	10	0	1	0	17	0	0	3	0	0
RNS	0	0	0	2	0	0	1	5	0	1	1	0	1	2	0	0	0	0	9	21	0	0	1	0	0	0	82	2	0	0	0	0	0	0	1	0	0	0	1	5	2	0	0	8	0	3	4	1	0
RNZ	0	1	13	4	0	1	0	0	0	0	0	0	31	0	0	1	0	1	0	2	1	0	0	0	27	28	0	0	1	3	51	0	1	0	0	0	0	0	0	1	0	1	0	1	4	427	0	61	2
RP5	1	0	0	0	0	4	0	0	0	0	0	0	0	0	1	0	0	0	0	0	7	1	1	0	0	1	0	0	1	3	0	0	0	0	0	39	109	17	0	3	1	0	0	0	1	0	990	0	0
RPA	1	0	0	0	0	1	0	4	0	1	0	0	0	0	0	0	0	0	0	0	0	0	0	0	0	2	1	3	0	0	0	0	0	0	2	0	0	0	0	1	0	1	0	0	1	0	0	0	1
RQ6	1	0	0	0	1	0	0	1	0	0	1	0	0	0	110	327	19	0	0	1	0	1	0	0	0	0	0	0	0	0	0	0	1	353	0	0	2	1	0	0	1	0	0	0	2	2	6	1	0
RQ8	0	0	0	0	0	0	78	10	4	1	0	0	0	0	0	0	0	0	0	6	0	0	0	2	0	0	1	179	592	1	1	0	0	0	111	0	0	0	2	1	2	26	6	92	0	1	0	0	0
RQM	1	0	2	0	0	0	5	18	6	27	20	0	0	0	0	0	3	0	0	0	1	0	0	0	1	0	3	1	4	9	0	0	0	0	4	0	1	0	56	0	0	0	1	0	2	2	2	2	1
RQQ	0	0	0	0	0	0	0	0	0	1	0	0	0	0	1	0	0	0	10	3	0	1	0	3	0	1	2	2	2	0	0	0	0	0	0	0	0	0	0	54	0	0	2	347	0	0	1	0	0
RQW	0	0	0	0	0	0	7	69	27	1	0	0	0	0	0	0	0	0	2	13	0	1	0	0	0	0	0	116	6	2	0	0	0	0	53	0	0	0	1	3	1	1	0	142	0	0	0	0	1
RQX	0	0	1	0	0	0	12	34	61	0	1	0	0	0	0	0	0	0	1	1	0	0	0	0	0	0	0	23	0	0	1	0	0	0	39	0	0	0	2	1	1	0	0	1	0	0	0	0	2
RR1	0	0	0	3	0	3	0	2	0	0	0	0	0	100	3	0	0	0	0	2	3	1	0	0	0	0	3	1	0	1	2	0	3	0	0	0	5	2	1	0	1	0	0	3	7	0	5	0	1
RR7	0	0	0	0	0	0	0	0	0	0	0	0	0	0	0	0	0	0	0	0	1	1	1	0	0	0	0	0	0	0	0	36	0	0	0	0	0	0	0	0	0	0	0	0	0	0	0	0	0
RR8	0	0	0	2	1	611	0	1	0	0	0	0	0	1	0	3	1	0	0	0	432	253	310	0	0	0	0	0	0	1	0	0	2	0	0	34	24	4	0	2	0	0	1	2	0	0	38	0	1
RRF	0	0	0	0	0	1	0	0	0	0	0	0	0	0	0	39	1	0	0	1	0	0	0	0	0	0	0	0	0	0	0	0	0	16	0	1	0	0	0	1	0	0	0	0	0	0	3	0	1
RRK	0	0	0	4	1	1	0	1	0	1	0	1	2	113	0	0	7	2	1	0	0	1	2	1	4	1	1	0	0	1	1	0	4	3	0	0	7	3	0	1	0	1	0	3	1	2	13	0	3
RRV	52	1	1	1	1	2	45	1027	762	41	19	6	3	0	1	1	0	1	9	103	4	2	0	2	4	10	2	59	35	29	0	0	4	0	94	0	0	0	15	3	3	9	1	11	5	7	0	3	48
RTD	0	0	0	1	0	5	1	2	0	0	0	0	0	0	1	0	1	1	0	0	10	2	7	0	0	1	0	0	0	0	0	169	1	0	0	2	15	1	1	2	0	0	0	5	3	3	3	0	0
RTE	0	3	0	422	4	1	0	2	1	0	1	1	1	0	2	0	0	5	0	0	1	0	1	0	11	1	1	0	0	2	2	1	4	0	1	0	0	1	0	0	0	0	1	0	5	1	1	1	1
RTF	0	0	0	0	0	0	0	0	0	0	0	0	0	0	0	0	0	0	0	0	3	0	1	0	0	0	0	0	0	0	1	10	0	2	0	0	0	0	0	0	0	0	0	0	0	0	0	0	1
RTG	1	0	0	1	1	0	0	2	0	0	1	0	0	1	0	1	1	0	1	1	0	1	0	0	0	0	0	1	1	0	0	0	1	0	0	1	4	54	0	1	0	0	0	3	1	0	34	0	0
RTH	4	3	2	10	1	1	4	14	2	3	1	10	9	1	0	1	2	1	7	13	3	0	0	1	9	8	510	0	3	263	5	0	5	1	1	0	2	1	2	2	2	1	1	5	9	55	4	13	506
RTK	199	0	0	1	0	0	0	7	1	2	20	0	1	1	0	0	0	0	0	2	0	0	1	0	0	2	2	0	0	103	0	0	1	0	0	0	0	1	36	0	0	0	0	0	2	3	0	3	2
RTP	129	0	0	1	1	0	0	4	0	2	4	2	1	1	0	0	0	0	0	0	0	0	0	1	1	0	1	1	3	9	1	0	1	0	1	0	0	0	0	1	0	0	0	0	1	7	0	5	2
RTR	0	0	0	0	0	3	0	0	1	0	0	0	0	0	0	3	0	0	0	0	135	31	1	0	0	0	1	0	0	1	1	6	0	1	0	0	0	0	1	1	0	0	0	1	0	0	7	1	0
RTX	2	0	1	1	0	2	0	0	0	0	0	2	0	0	2	5	1	0	0	2	4	1	8	0	0	2	0	0	0	0	0	0	0	2	0	0	0	0	0	1	0	0	0	1	0	0	1	1	0
RVJ	0	216	64	1126	7	0	0	5	0	2	0	119	12	1	0	1	1	4	0	0	0	1	0	0	284	1	0	0	0	2	0	0	23	0	0	0	0	0	0	1	1	0	0	3	41	2	0	3	8
RVR	60	0	0	1	1	0	0	3	0	2	56	0	1	0	0	0	0	0	0	1	0	0	0	0	1	0	0	0	1	22	0	0	0	0	1	0	0	0	2	0	0	1	0	2	2	1	0	1	2
RVV	0	0	0	0	1	0	3	36	1	0	2	1	0	0	1	0	0	0	0	3	0	0	0	0	0	3	0	3	1	4	0	1	1	0	6	0	0	0	2	1	0	2	0	4	0	4	0	4	3
RVW	0	0	0	0	0	1	0	0	0	0	0	0	0	0	0	0	1	0	0	1	5	0	0	0	1	0	0	0	1	0	0	0	0	0	0	0	3	0	0	0	0	0	0	1	0	1	0	0	0
RVY	0	0	0	0	0	0	0	0	0	0	0	0	0	0	15	25	1	0	0	0	0	0	0	0	0	1	0	0	0	0	1	0	0	244	0	0	0	0	0	0	0	0	0	0	0	0	3	0	0
RW3	2	0	0	2	0	3	0	5	1	0	0	0	0	0	6	9	21	0	0	3	3	1	7	1	1	0	0	2	0	2	0	0	1	6	1	3	0	0	0	2	0	0	0	0	8	0	21	1	0
RW6	0	0	0	0	1	4	0	1	0	1	0	0	0	2	2	0	6	0	0	0	0	0	0	0	0	0	0	0	0	0	0	0	1	1	1	0	0	2	0	0	0	0	0	1	0	0	17	0	0
RWA	1	0	0	0	0	8	0	0	0	0	0	0	0	0	0	1	0	0	0	0	365	2	1	0	1	0	0	0	0	0	0	0	1	0	0	3	8	3	0	2	0	0	0	1	0	0	9	0	1
RWD	0	0	0	0	0	2	0	2	1	0	0	0	1	0	0	0	0	0	1	1	4	3	0	23	0	0	0	0	0	1	1	0	0	0	0	3	5	5	2	61	0	0	0	18	0	1	94	1	1
RWE	1	0	1	0	0	2	0	1	1	1	1	2	1	2	2	1	0	0	2	2	0	1	0	1	1	0	4	0	3	1	0	0	0	0	1	0	5	2	0	95	6	5	0	10	0	1	41	1	1
RWF	1	1	0	0	0	0	1	3	1	0	0	0	0	0	0	0	0	0	1	0	0	0	0	0	0	0	1	0	1	2	1	0	0	0	0	0	0	0	0	2	0	0	0	1	0	2	0	1	0
RWG	1	0	0	1	0	0	3	120	3	24	2	0	0	0	1	0	0	0	1	106	0	0	0	0	0	0	7	1	1	4	0	0	1	1	1	0	1	0	2	2	1	0	0	17	0	1	0	1	0
RWH	0	1	0	0	0	1	2	101	12	58	1	2	0	0	0	0	0	1	45	135	0	0	0	1	0	0	3	4	2	15	1	0	1	0	3	0	0	0	0	2	0	4	1	279	2	0	1	0	1
RWJ	0	0	0	0	0	0	0	0	0	0	0	0	0	0	1	2	11	0	0	0	3	0	1	1	0	0	0	0	0	0	0	0	0	1	0	1	0	2	0	0	0	0	0	0	0	0	8	0	2
RWP	0	4	1	9	0	0	0	0	0	0	0	2	1	7	3	0	1	2	1	0	0	1	0	0	3	2	0	0	0	0	2	0	1	0	0	0	1	0	1	2	0	0	0	1	2	0	2	0	0
RWW	0	0	0	0	0	0	0	0	0	0	0	0	0	1	19	212	21	0	0	0	0	0	0	0	0	0	0	0	0	0	0	0	0	65	0	1	0	0	0	0	0	0	0	0	0	0	1	0	0
RWY	0	0	0	0	0	177	0	2	0	0	0	0	0	0	0	1	1	0	0	0	11	5	13	0	0	0	1	0	0	0	0	1	0	0	0	10	3	1	0	0	0	0	0	1	0	0	22	0	1
RX1	1	0	1	0	0	3	0	2	0	1	0	0	1	1	1	1	2	0	3	1	2	0	1	1	0	0	2	2	0	1	1	1	3	0	0	6	10	37	0	23	5	1	3	25	1	0	40	1	1
RXC	13	1	0	1	0	1	0	12	2	0	0	0	0	0	0	1	0	0	0	2	0	0	0	2	0	0	0	0	1	4	1	0	0	0	2	0	0	0	0	1	0	1	1	1	3	2	2	1	1
RXF	0	0	0	0	0	46	0	1	0	0	0	0	0	1	1	1	0	0	0	0	23	6	1	1	0	0	1	0	0	0	0	0	1	0	0	41	5	1	1	0	2	0	0	1	1	0	43	0	0
RXH	21	1	1	1	0	0	1	7	1	2	1	0	1	0	0	0	0	1	0	1	1	0	0	0	2	0	2	1	0	5	0	0	2	0	1	1	0	0	2	0	0	0	2	2	2	27	1	11	1
RXK	0	1	0	3	1	2	0	0	0	1	0	1	0	72	3	0	0	0	0	0	1	1	0	1	0	2	2	0	0	0	2	0	0	0	1	0	1	1	0	0	0	0	0	0	0	0	10	0	1
RXL	0	0	0	1	0	4	0	0	0	1	0	1	0	1	6	8	4	0	0	2	2	0	5	0	0	0	0	0	0	0	1	0	1	4	1	3	0	2	0	0	0	0	0	0	0	1	6	0	0
RXN	0	0	0	0	0	0	0	0	0	0	0	1	0	0	1	3	1	0	0	1	2	0	10	0	0	0	0	0	0	1	0	1	3	7	0	0	0	0	0	0	0	0	0	0	0	1	9	0	1
RXP	0	0	0	0	0	0	0	0	0	1	0	0	0	0	0	1	0	0	0	0	2	2	0	0	0	0	0	0	0	0	1	10	2	0	0	0	1	0	0	0	0	0	1	0	1	1	2	0	0
RXQ	1	0	0	3	0	0	0	5	1	5	0	0	0	0	0	0	0	0	3	26	0	0	0	1	1	2	64	2	0	187	0	0	0	0	0	0	0	1	3	3	0	1	0	2	2	13	0	0	11
RXR	1	0	0	0	0	2	0	1	0	0	1	0	0	0	1	0	1	0	0	1	1	1	37	0	0	0	0	0	2	0	1	0	1	2	0	0	2	0	0	0	0	0	0	0	0	0	4	0	1
RXW	0	0	0	2	0	0	1	1	0	0	0	0	1	1	2	2	5	0	0	0	1	1	0	1	1	0	1	0	0	0	1	0	3	2	0	0	0	2	0	0	1	0	0	0	2	0	2	0	1
RYJ	9	1	3	2	1	1	6	143	25	291	67	1	2	1	1	0	0	1	6	16	0	0	0	5	1	2	4	13	7	98	3	0	2	0	28	0	0	1	703	3	1	1	4	9	11	3	1	10	20
RYR	51	0	0	2	0	0	0	8	1	2	3	1	1	0	0	0	0	1	0	1	0	0	0	0	1	4	0	0	0	6	4	0	2	0	0	0	0	0	0	0	0	0	0	1	1	332	0	291	1
R1H	6	0	1	5	1	1	130	169	149	9	3	3	2	0	1	0	1	1	3	8	1	0	0	2	1	0	0	176	81	10	0	0	4	0	1089	0	0	0	5	4	8	13	3	12	6	4	2	1	3
RAN	4	0	1	1	0	0	10	124	11	6	3	0	3	0	1	0	0	1	7	12	0	0	1	1	0	1	1	3	6	5	1	0	0	0	9	0	0	0	6	3	0	3	1	6	0	10	1	1	0
RBQ	0	0	0	0	0	0	0	0	0	0	0	0	0	0	186	207	5	0	0	0	0	0	1	0	0	0	0	0	0	1	0	0	0	187	0	1	0	0	0	0	0	0	0	0	0	0	3	0	0
RBS	0	0	0	0	0	0	0	0	0	0	0	0	0	0	77	46	76	0	0	0	0	0	0	0	0	0	0	1	0	0	0	0	0	2	0	0	0	0	0	0	0	0	0	0	0	2	1	0	0
RBV	0	0	0	0	1	0	0	0	0	0	0	0	0	0	9	1	55	0	0	0	0	0	1	0	0	0	1	0	0	0	0	0	0	0	0	1	0	1	0	1	0	0	0	0	0	0	1	0	0
RCU	0	0	0	0	0	5	0	0	1	0	1	0	0	0	0	0	0	0	0	0	8	3	0	0	0	0	0	0	0	0	0	0	2	0	0	45	40	25	1	2	0	1	0	4	0	1	53	0	0
REN	0	0	0	0	0	0	0	0	0	0	0	0	0	0	127	32	6	0	0	0	0	0	0	0	0	0	0	0	0	0	0	0	0	40	0	0	0	0	0	0	0	0	0	0	0	0	0	0	0
REP	0	0	1	1	0	0	0	0	0	0	0	1	0	0	48	69	6	0	0	0	0	0	0	0	0	0	0	0	0	0	0	0	0	63	0	0	0	0	0	0	0	0	0	0	0	0	0	0	0
RET	0	0	0	0	0	0	0	1	0	0	0	0	0	0	77	93	8	0	0	0	0	0	0	0	0	0	0	0	0	0	0	0	0	184	0	0	0	0	0	0	0	0	0	0	0	0	1	0	0
RGM	0	0	0	1	1	0	8	4	1	0	0	0	0	2	0	1	0	0	72	8	0	0	0	164	3	3	5	1	7	2	4	0	3	2	0	0	0	0	0	125	34	84	179	287	0	0	4	2	0
RL1	0	0	0	0	0	0	0	0	0	0	0	0	0	0	1	1	10	0	0	0	0	0	0	0	0	0	0	0	0	0	0	0	0	0	0	0	0	0	0	0	0	0	0	0	0	0	0	0	0
RLU	0	0	0	0	0	1	0	0	0	0	0	0	0	7	0	0	0	0	1	0	0	0	0	0	0	0	1	0	0	0	0	0	0	0	0	0	1	0	1	0	0	0	0	1	1	0	1	0	0
RP4	16	0	3	13	0	1	74	196	157	110	101	0	0	0	2	0	0	2	27	129	0	2	0	14	0	8	10	92	52	35	0	0	5	0	179	0	0	0	48	21	13	22	22	71	3	17	3	9	7
RP6	2	0	0	0	0	0	0	39	7	3	1	0	0	0	0	0	0	0	1	1	0	0	0	0	0	0	0	0	2	0	0	0	0	0	9	1	0	0	0	0	0	0	0	0	0	0	0	0	0
RPC	13	0	0	1	0	0	0	0	0	0	0	0	0	0	0	0	0	0	0	0	0	0	0	0	1	0	0	0	0	0	0	0	0	0	0	0	0	0	1	0	0	0	0	0	0	0	0	0	0
RPY	62	0	0	1	1	0	6	21	5	5	276	3	3	0	0	0	2	0	2	4	3	0	0	0	0	3	8	10	8	57	1	0	3	0	6	0	0	1	31	1	3	1	3	18	4	4	1	8	3
RQ3	0	0	0	7	2	0	0	1	0	1	0	0	0	36	0	1	2	1	0	0	1	0	0	0	0	0	2	0	0	2	0	0	5	0	0	0	15	0	0	2	0	0	0	3	3	1	1	0	0
RRJ	0	0	0	3	0	0	0	0	0	0	0	0	0	22	0	0	0	0	0	0	1	0	0	1	0	0	1	0	0	0	0	0	0	0	0	0	0	2	0	2	0	2	1	5	3	0	2	0	0
RT3	14	1	0	1	3	1	12	38	8	227	35	6	1	0	0	0	0	1	3	110	0	0	0	0	3	1	48	14	14	93	4	0	1	1	13	0	0	0	120	0	0	1	2	5	7	5	0	4	5
R1K	2	0	0	1	0	1	3	243	10	475	5	0	0	0	0	0	1	1	2	2	0	1	0	1	0	0	0	2	4	14	2	0	2	0	8	0	0	1	55	3	1	0	1	4	2	5	1	0	5
[truncated: 106 more columns]

## Sheet: HospitalCodes
Hospital code	Hospital name
RA2	ROYAL SURREY COUNTY HOSPITAL NHS FOUNDATION TRUST
RA3	WESTON AREA HEALTH NHS TRUST
RA4	YEOVIL DISTRICT HOSPITAL NHS FOUNDATION TRUST
RA7	UNIVERSITY HOSPITALS BRISTOL NHS FOUNDATION TRUST
RA9	SOUTH DEVON HEALTHCARE NHS FOUNDATION TRUST
RAE	BRADFORD TEACHING HOSPITALS NHS FOUNDATION TRUST
RAJ	SOUTHEND UNIVERSITY HOSPITAL NHS FOUNDATION TRUST
RAL	ROYAL FREE LONDON NHS FOUNDATION TRUST
RAP	NORTH MIDDLESEX UNIVERSITY HOSPITAL NHS TRUST
RAS	THE HILLINGDON HOSPITALS NHS FOUNDATION TRUST
RAX	KINGSTON HOSPITAL NHS FOUNDATION TRUST
RBA	TAUNTON AND SOMERSET NHS FOUNDATION TRUST
RBD	DORSET COUNTY HOSPITAL NHS FOUNDATION TRUST
RBK	WALSALL HEALTHCARE NHS TRUST
RBL	WIRRAL UNIVERSITY TEACHING HOSPITAL NHS FOUNDATION TRUST
RBN	ST HELENS AND KNOWSLEY HOSPITALS NHS TRUST
RBT	MID CHESHIRE HOSPITALS NHS FOUNDATION TRUST
RBZ	NORTHERN DEVON HEALTHCARE NHS TRUST
RC1	BEDFORD HOSPITAL NHS TRUST
RC9	LUTON AND DUNSTABLE UNIVERSITY HOSPITAL NHS FOUNDATION TRUST
RCB	YORK TEACHING HOSPITAL NHS FOUNDATION TRUST
RCD	HARROGATE AND DISTRICT NHS FOUNDATION TRUST
RCF	AIREDALE NHS FOUNDATION TRUST
RCX	THE QUEEN ELIZABETH HOSPITAL, KING'S LYNN, NHS FOUNDATION TRUST
RD1	ROYAL UNITED HOSPITALS BATH NHS FOUNDATION TRUST
RD3	POOLE HOSPITAL NHS FOUNDATION TRUST
RD8	MILTON KEYNES HOSPITAL NHS FOUNDATION TRUST
RDD	BASILDON AND THURROCK UNIVERSITY HOSPITALS NHS FOUNDATION TRUST
RDE	COLCHESTER HOSPITAL UNIVERSITY NHS FOUNDATION TRUST
RDU	FRIMLEY HEALTH NHS FOUNDATION TRUST
RDZ	THE ROYAL BOURNEMOUTH AND CHRISTCHURCH HOSPITALS NHS FOUNDATION TRUST
RE9	SOUTH TYNESIDE NHS FOUNDATION TRUST
REF	ROYAL CORNWALL HOSPITALS NHS TRUST
REM	AINTREE UNIVERSITY HOSPITAL NHS FOUNDATION TRUST
RF4	BARKING, HAVERING AND REDBRIDGE UNIVERSITY HOSPITALS NHS TRUST
RFF	BARNSLEY HOSPITAL NHS FOUNDATION TRUST
RFR	THE ROTHERHAM NHS FOUNDATION TRUST
RFS	CHESTERFIELD ROYAL HOSPITAL NHS FOUNDATION TRUST
RFW	WEST MIDDLESEX UNIVERSITY HOSPITAL NHS TRUST
RGN	PETERBOROUGH AND STAMFORD HOSPITALS NHS FOUNDATION TRUST
RGP	JAMES PAGET UNIVERSITY HOSPITALS NHS FOUNDATION TRUST
RGQ	IPSWICH HOSPITAL NHS TRUST
RGR	WEST SUFFOLK NHS FOUNDATION TRUST
RGT	CAMBRIDGE UNIVERSITY HOSPITALS NHS FOUNDATION TRUST
RH8	ROYAL DEVON AND EXETER NHS FOUNDATION TRUST
RHM	UNIVERSITY HOSPITAL SOUTHAMPTON NHS FOUNDATION TRUST
RHQ	SHEFFIELD TEACHING HOSPITALS NHS FOUNDATION TRUST
RHU	PORTSMOUTH HOSPITALS NHS TRUST
RHW	ROYAL BERKSHIRE NHS FOUNDATION TRUST
RJ1	GUY'S AND ST THOMAS' NHS FOUNDATION TRUST
RJ2	LEWISHAM AND GREENWICH NHS TRUST
RJ6	CROYDON HEALTH SERVICES NHS TRUST
RJ7	ST GEORGE'S UNIVERSITY HOSPITALS NHS FOUNDATION TRUST
RJC	SOUTH WARWICKSHIRE NHS FOUNDATION TRUST
RJD	MID STAFFORDSHIRE NHS FOUNDATION TRUST
RJE	UNIVERSITY HOSPITALS OF NORTH MIDLANDS NHS TRUST
RJF	BURTON HOSPITALS NHS FOUNDATION TRUST
RJL	NORTHERN LINCOLNSHIRE AND GOOLE NHS FOUNDATION TRUST
RJN	EAST CHESHIRE NHS TRUST
RJR	COUNTESS OF CHESTER HOSPITAL NHS FOUNDATION TRUST
RJZ	KING'S COLLEGE HOSPITAL NHS FOUNDATION TRUST
RK5	SHERWOOD FOREST HOSPITALS NHS FOUNDATION TRUST
RK9	PLYMOUTH HOSPITALS NHS TRUST
RKB	UNIVERSITY HOSPITALS COVENTRY AND WARWICKSHIRE NHS TRUST
RKE	THE WHITTINGTON HOSPITAL NHS TRUST
RL4	THE ROYAL WOLVERHAMPTON NHS TRUST
RLN	CITY HOSPITALS SUNDERLAND NHS FOUNDATION TRUST
RLQ	WYE VALLEY NHS TRUST
RLT	GEORGE ELIOT HOSPITAL NHS TRUST
RM1	NORFOLK AND NORWICH UNIVERSITY HOSPITALS NHS FOUNDATION TRUST
RM2	UNIVERSITY HOSPITAL OF SOUTH MANCHESTER NHS FOUNDATION TRUST
RM3	SALFORD ROYAL NHS FOUNDATION TRUST
RMC	BOLTON NHS FOUNDATION TRUST
RMP	TAMESIDE HOSPITAL NHS FOUNDATION TRUST
RN3	GREAT WESTERN HOSPITALS NHS FOUNDATION TRUST
RN5	HAMPSHIRE HOSPITALS NHS FOUNDATION TRUST
RN7	DARTFORD AND GRAVESHAM NHS TRUST
RNA	THE DUDLEY GROUP NHS FOUNDATION TRUST
RNL	NORTH CUMBRIA UNIVERSITY HOSPITALS NHS TRUST
RNQ	KETTERING GENERAL HOSPITAL NHS FOUNDATION TRUST
RNS	NORTHAMPTON GENERAL HOSPITAL NHS TRUST
RNZ	SALISBURY NHS FOUNDATION TRUST
RP5	DONCASTER AND BASSETLAW HOSPITALS NHS FOUNDATION TRUST
RPA	MEDWAY NHS FOUNDATION TRUST
RQ6	ROYAL LIVERPOOL AND BROADGREEN UNIVERSITY HOSPITALS NHS TRUST
RQ8	MID ESSEX HOSPITAL SERVICES NHS TRUST
RQM	CHELSEA AND WESTMINSTER HOSPITAL NHS FOUNDATION TRUST
RQQ	HINCHINGBROOKE HEALTH CARE NHS TRUST
RQW	THE PRINCESS ALEXANDRA HOSPITAL NHS TRUST
RQX	HOMERTON UNIVERSITY HOSPITAL NHS FOUNDATION TRUST
RR1	HEART OF ENGLAND NHS FOUNDATION TRUST
RR7	GATESHEAD HEALTH NHS FOUNDATION TRUST
RR8	LEEDS TEACHING HOSPITALS NHS TRUST
RRF	WRIGHTINGTON, WIGAN AND LEIGH NHS FOUNDATION TRUST
RRK	UNIVERSITY HOSPITALS BIRMINGHAM NHS FOUNDATION TRUST
RRV	UNIVERSITY COLLEGE LONDON HOSPITALS NHS FOUNDATION TRUST
RTD	THE NEWCASTLE UPON TYNE HOSPITALS NHS FOUNDATION TRUST
RTE	GLOUCESTERSHIRE HOSPITALS NHS FOUNDATION TRUST
RTF	NORTHUMBRIA HEALTHCARE NHS FOUNDATION TRUST
RTG	DERBY TEACHING HOSPITALS NHS FOUNDATION TRUST
RTH	OXFORD UNIVERSITY HOSPITALS NHS TRUST
RTK	ASHFORD AND ST PETER'S HOSPITALS NHS FOUNDATION TRUST
RTP	SURREY AND SUSSEX HEALTHCARE NHS TRUST
RTR	SOUTH TEES HOSPITALS NHS FOUNDATION TRUST
RTX	UNIVERSITY HOSPITALS OF MORECAMBE BAY NHS FOUNDATION TRUST
RVJ	NORTH BRISTOL NHS TRUST
RVR	EPSOM AND ST HELIER UNIVERSITY HOSPITALS NHS TRUST
RVV	EAST KENT HOSPITALS UNIVERSITY NHS FOUNDATION TRUST
RVW	NORTH TEES AND HARTLEPOOL NHS FOUNDATION TRUST
RVY	SOUTHPORT AND ORMSKIRK HOSPITAL NHS TRUST
RW3	CENTRAL MANCHESTER UNIVERSITY HOSPITALS NHS FOUNDATION TRUST
RW6	PENNINE ACUTE HOSPITALS NHS TRUST
RWA	HULL AND EAST YORKSHIRE HOSPITALS NHS TRUST
RWD	UNITED LINCOLNSHIRE HOSPITALS NHS TRUST
RWE	UNIVERSITY HOSPITALS OF LEICESTER NHS TRUST
RWF	MAIDSTONE AND TUNBRIDGE WELLS NHS TRUST
RWG	WEST HERTFORDSHIRE HOSPITALS NHS TRUST
RWH	EAST AND NORTH HERTFORDSHIRE NHS TRUST
RWJ	STOCKPORT NHS FOUNDATION TRUST
RWP	WORCESTERSHIRE ACUTE HOSPITALS NHS TRUST
RWW	WARRINGTON AND HALTON HOSPITALS NHS FOUNDATION TRUST
RWY	CALDERDALE AND HUDDERSFIELD NHS FOUNDATION TRUST
RX1	NOTTINGHAM UNIVERSITY HOSPITALS NHS TRUST
RXC	EAST SUSSEX HEALTHCARE NHS TRUST
RXF	MID YORKSHIRE HOSPITALS NHS TRUST
RXH	BRIGHTON AND SUSSEX UNIVERSITY HOSPITALS NHS TRUST
RXK	SANDWELL AND WEST BIRMINGHAM HOSPITALS NHS TRUST
RXL	BLACKPOOL TEACHING HOSPITALS NHS FOUNDATION TRUST
RXN	LANCASHIRE TEACHING HOSPITALS NHS FOUNDATION TRUST
RXP	COUNTY DURHAM AND DARLINGTON NHS FOUNDATION TRUST
RXQ	BUCKINGHAMSHIRE HEALTHCARE NHS TRUST
RXR	EAST LANCASHIRE HOSPITALS NHS TRUST
RXW	SHREWSBURY AND TELFORD HOSPITAL NHS TRUST
RYJ	IMPERIAL COLLEGE HEALTHCARE NHS TRUST
RYR	WESTERN SUSSEX HOSPITALS NHS FOUNDATION TRUST
R1H	BARTS HEALTH NHS TRUST
RAN	ROYAL NATIONAL ORTHOPAEDIC HOSPITAL NHS TRUST
RBQ	LIVERPOOL HEART AND CHEST HOSPITAL NHS FOUNDATION TRUST
RBS	ALDER HEY CHILDREN'S NHS FOUNDATION TRUST
RBV	THE CHRISTIE NHS FOUNDATION TRUST
RCU	SHEFFIELD CHILDREN'S NHS FOUNDATION TRUST
REN	THE CLATTERBRIDGE CANCER CENTRE NHS FOUNDATION TRUST
REP	LIVERPOOL WOMEN'S NHS FOUNDATION TRUST
RET	THE WALTON CENTRE NHS FOUNDATION TRUST
RGM	PAPWORTH HOSPITAL NHS FOUNDATION TRUST
RL1	THE ROBERT JONES AND AGNES HUNT ORTHOPAEDIC HOSPITAL NHS FOUNDATION TRUST
RLU	BIRMINGHAM WOMEN'S NHS FOUNDATION TRUST
RP4	GREAT ORMOND STREET HOSPITAL FOR CHILDREN NHS FOUNDATION TRUST
RP6	MOORFIELDS EYE HOSPITAL NHS FOUNDATION TRUST
RPC	QUEEN VICTORIA HOSPITAL NHS FOUNDATION TRUST
RPY	THE ROYAL MARSDEN NHS FOUNDATION TRUST
RQ3	BIRMINGHAM CHILDREN'S HOSPITAL NHS FOUNDATION TRUST
RRJ	THE ROYAL ORTHOPAEDIC HOSPITAL NHS FOUNDATION TRUST
RT3	ROYAL BROMPTON & HAREFIELD NHS FOUNDATION TRUST
R1K	LONDON NORTH WEST HEALTHCARE NHS TRUST
